# Supplementary material for: Human SERPINA3 induces neocortical folding and improves cognitive ability in mice
Source: Cell Discov. 2022 Nov 22;8:124. doi: 10.1038/s41421-022-00469-0 (PMC9681744; doi:10.1038/s41421-022-00469-0)
Supplement: Supplementary file 2 — Supplementary Table S1 [file 41421_2022_469_MOESM2_ESM.xlsx]

## Sheet: The marker genes  of  clusters
1 The marker genes of each cluster
p_val	avg_logFC	pct.1	pct.2	p_val_adj	cluster	gene
0	1.19907	0.997	0.939	0	0	Eif1b
0	0.735258	0.951	0.632	0	0	Csrp2
0	0.734297	0.997	0.785	0	0	9130024F11Rik
0	0.719824	1	0.906	0	0	Ttc28
0	0.665892	0.816	0.342	0	0	Hs6st2
0	0.650912	0.926	0.571	0	0	Cntn2
0	0.648024	1	1	0	0	Tmsb4x
0	0.647262	0.976	0.779	0	0	Pou3f2
0	0.637331	0.997	0.866	0	0	Neurod2
0	0.619226	0.976	0.777	0	0	Dab1
0	0.59022	0.941	0.652	0	0	Cux1
0	0.585256	0.931	0.718	0	0	Abracl
0	0.566292	0.975	0.775	0	0	Cnr1
0	0.545676	0.998	0.937	0	0	Cd24a
0	0.541714	0.982	0.748	0	0	Plxna4
0	0.509493	0.769	0.359	0	0	Jakmip1
0	0.505632	0.982	0.922	0	0	Tsc22d1
0	0.498195	0.997	0.885	0	0	Ptn
0	0.495835	0.994	0.848	0	0	Pou3f3
0	0.488171	1	0.986	0	0	Sox4
0	0.472621	0.999	0.932	0	0	Zbtb18
0	0.460419	0.991	0.911	0	0	Bzw2
0	0.459764	0.995	0.765	0	0	Igfbpl1
0	0.447196	1	0.946	0	0	Gpm6a
0	0.345539	1	0.999	0	0	Ptma
0	0.334302	0.381	0.084	0	0	Adamts2
3.80494e-305	0.289947	1	1	9.61014e-301	0	H3f3b
1.01001e-302	0.467007	0.739	0.323	2.55099e-298	0	Fam19a2
1.24689e-300	0.391757	0.681	0.275	3.14928e-296	0	Gm10862
1.70064e-299	0.481805	0.788	0.416	4.29532e-295	0	Ube2ql1
5.95959e-298	0.524231	0.946	0.779	1.50521e-293	0	Pantr1
8.72281e-298	0.462475	0.899	0.622	2.20312e-293	0	Mn1
6.43003e-289	0.38643	0.714	0.303	1.62403e-284	0	Cux2
1.05973e-288	0.317687	1	0.981	2.67656e-284	0	Sox11
1.09356e-275	0.400677	0.73	0.329	2.762e-271	0	Pcdh8
3.89239e-275	0.41285	0.753	0.373	9.831e-271	0	Trak1
1.23788e-270	0.389058	0.745	0.335	3.12651e-266	0	Frmd4b
3.03962e-270	0.438296	0.77	0.375	7.67717e-266	0	Epha3
4.17538e-267	0.398624	0.995	0.905	1.05457e-262	0	Myt1l
9.26359e-266	0.440464	0.945	0.717	2.3397e-261	0	Satb2
2.41837e-263	0.357699	1	0.962	6.10808e-259	0	Gria2
1.82892e-256	0.429958	0.911	0.691	4.6193e-252	0	Zfp462
3.86722e-249	0.463628	0.883	0.602	9.76744e-245	0	Bhlhe22
2.61383e-239	0.279751	1	1	6.60176e-235	0	Rps5
7.80697e-236	0.391118	0.709	0.346	1.97181e-231	0	Afap1
1.04177e-231	0.373784	0.723	0.361	2.6312e-227	0	Ppfia2
8.85398e-225	0.369653	0.94	0.836	2.23625e-220	0	Fyn
1.28899e-223	0.397602	0.99	0.9	3.25561e-219	0	Bcl11a
1.06368e-222	0.362796	0.594	0.259	2.68654e-218	0	Plekha5
2.70254e-222	0.292751	1	0.991	6.8258e-218	0	Celf2
1.92405e-220	0.382931	0.898	0.748	4.85958e-216	0	Tspan13
8.8811e-211	0.352796	0.972	0.824	2.2431e-206	0	Frmd4a
5.41945e-206	0.329331	0.576	0.255	1.36879e-201	0	Tle1
7.24028e-206	0.354893	0.885	0.659	1.82868e-201	0	D430041D05Rik
4.49228e-205	0.31324	0.54	0.226	1.13462e-200	0	Nkain3
1.39956e-200	0.29221	1	0.976	3.53486e-196	0	Basp1
1.22676e-198	0.323862	0.587	0.27	3.09842e-194	0	Osbpl6
4.2411e-197	0.320942	0.666	0.323	1.07118e-192	0	Clstn2
1.37231e-196	0.439661	0.775	0.466	3.46605e-192	0	Gabra2
5.67707e-196	0.279478	1	0.997	1.43386e-191	0	Tubb2b
8.14704e-190	0.383871	0.943	0.765	2.0577e-185	0	Plxna2
4.73992e-189	0.330536	0.947	0.868	1.19716e-184	0	Ube2e3
1.01483e-188	0.335595	0.803	0.485	2.56316e-184	0	Itpr1
2.35686e-187	0.337013	0.967	0.872	5.95271e-183	0	Gm26735
5.5095e-186	0.351205	0.783	0.492	1.39153e-181	0	Hivep3
2.37742e-177	0.25356	1	0.995	6.00465e-173	0	Marcksl1
2.55909e-174	0.35561	0.901	0.73	6.4635e-170	0	Rbfox1
1.77401e-172	0.27195	0.497	0.214	4.48062e-168	0	Zfp608
2.62989e-169	0.303661	0.653	0.342	6.64231e-165	0	Rnf182
2.39277e-164	0.284554	0.465	0.201	6.04342e-160	0	Ndrg1
1.23402e-155	0.285016	0.938	0.755	3.11676e-151	0	2610203C20Rik
9.13947e-154	0.280173	0.596	0.307	2.30836e-149	0	Bend5
4.98703e-153	0.290392	0.97	0.891	1.25957e-148	0	Cdk5r1
6.87017e-153	0.297644	0.688	0.388	1.7352e-148	0	Gramd1b
7.80812e-153	0.329424	0.807	0.577	1.9721e-148	0	Macrod2
2.43615e-151	0.299519	0.677	0.39	6.15298e-147	0	Nfyb
6.2605e-146	0.252831	0.948	0.734	1.58122e-141	0	Pou3f1
8.14111e-146	0.287575	0.701	0.415	2.0562e-141	0	Ryk
1.43618e-145	0.273315	0.616	0.33	3.62736e-141	0	Aff3
2.80778e-145	0.285314	0.653	0.367	7.09162e-141	0	Mycl
2.17188e-144	0.253571	0.682	0.37	5.48551e-140	0	Nfasc
1.47755e-143	0.270344	0.557	0.289	3.73185e-139	0	Frat2
7.56149e-143	0.286597	1	0.984	1.90981e-138	0	Nfix
3.9609e-142	0.260295	0.509	0.245	1.00041e-137	0	Nuak1
9.63354e-142	0.297884	0.901	0.729	2.43314e-137	0	Clmp
1.44455e-141	0.260099	0.99	0.946	3.6485e-137	0	Foxg1
1.09939e-140	0.279141	0.967	0.904	2.77674e-136	0	6330403K07Rik
7.82381e-140	0.278593	0.663	0.376	1.97606e-135	0	Tub
1.08864e-138	0.258218	0.595	0.32	2.74957e-134	0	Zbtb12
1.58637e-136	0.261673	0.623	0.334	4.00669e-132	0	Zswim6
2.6284e-136	0.278935	0.985	0.964	6.63856e-132	0	Gas5
1.01181e-133	0.322386	0.861	0.706	2.55552e-129	0	Robo2
4.43198e-132	0.306516	0.934	0.905	1.11938e-127	0	Jund
3.41782e-131	0.268837	0.666	0.374	8.63238e-127	0	Nrip1
1.68757e-121	0.306253	0.575	0.321	4.26229e-117	0	Dpy19l1
4.1003e-120	0.288793	0.932	0.871	1.03561e-115	0	Gng3
5.19026e-120	0.260499	0.742	0.478	1.3109e-115	0	Rab3c
8.5212e-120	0.258975	0.967	0.868	2.1522e-115	0	Mpped1
5.57808e-118	0.257694	0.636	0.378	1.40885e-113	0	Tbl1x
2.23592e-115	0.273407	0.854	0.697	5.64727e-111	0	Adgrl2
3.93534e-111	0.28693	0.849	0.748	9.93948e-107	0	2410006H16Rik
4.90875e-111	0.275476	0.804	0.605	1.2398e-106	0	Znrf2
3.36533e-109	0.253168	0.74	0.499	8.49982e-105	0	Tenm4
2.29617e-107	0.257837	0.81	0.672	5.79943e-103	0	Ppdpf
1.91486e-102	0.259452	0.814	0.617	4.83636e-98	0	Ptprk
1.3136e-94	0.274846	0.828	0.72	3.31777e-90	0	Hist3h2ba
1.62678e-71	0.278189	0.777	0.697	4.10875e-67	0	Grina
0	0.918337	1	0.946	0	1	Gpm6a
0	0.877615	0.999	0.886	0	1	Ptn
0	0.681465	1	1	0	1	mt-Rnr1
0	0.588654	1	0.981	0	1	mt-Nd3
0	0.586396	1	1	0	1	mt-Nd2
0	0.579313	1	0.994	0	1	mt-Co1
0	0.577226	1	1	0	1	mt-Rnr2
0	0.571115	0.999	0.97	0	1	mt-Nd5
0	0.56091	0.963	0.763	0	1	mt-Atp6
0	0.547852	1	1	0	1	mt-Nd4
0	0.503899	1	0.965	0	1	Ncam1
0	0.494044	1	1	0	1	mt-Cytb
0	0.443597	1	1	0	1	mt-Nd1
1.24866e-286	0.583477	0.981	0.751	3.15375e-282	1	Plxna4
2.47053e-278	0.696064	0.835	0.582	6.23981e-274	1	Cntn2
1.31276e-275	0.587704	0.993	0.767	3.31565e-271	1	Igfbpl1
8.96288e-275	0.538122	0.994	0.851	2.26376e-270	1	mt-Atp8
1.18529e-254	0.427598	1	0.963	2.99368e-250	1	Gria2
2.49941e-247	0.44875	0.998	0.935	6.31276e-243	1	Kif5c
1.76618e-182	0.40959	0.978	0.777	4.46083e-178	1	Cnr1
5.35503e-165	0.375736	1	0.906	1.35252e-160	1	Ttc28
7.16804e-161	0.432228	0.815	0.667	1.81043e-156	1	D430041D05Rik
7.55932e-154	0.332726	0.998	0.974	1.90926e-149	1	Son
3.80365e-150	0.363316	0.997	0.915	9.60688e-146	1	Aplp1
7.88769e-147	0.36063	0.984	0.824	1.99219e-142	1	Frmd4a
1.01202e-144	0.328103	1	0.95	2.55607e-140	1	Fnbp1l
8.73669e-139	0.385791	0.957	0.815	2.20663e-134	1	Hmgcr
7.54751e-136	0.318853	1	0.957	1.90627e-131	1	Nsg1
4.02232e-135	0.444535	0.791	0.621	1.01592e-130	1	Ptprk
7.74609e-131	0.356526	0.902	0.752	1.95643e-126	1	Nell2
4.49842e-126	0.359816	0.999	0.842	1.13617e-121	1	Arpp21
2.64603e-125	0.39514	0.874	0.706	6.68308e-121	1	Robo2
4.72066e-123	0.476914	0.948	0.656	1.1923e-118	1	Xist
8.16917e-123	0.34212	0.959	0.75	2.06329e-118	1	Gm26871
1.56075e-121	0.342195	0.984	0.903	3.94198e-117	1	Serinc1
9.93042e-121	0.317025	1	0.906	2.50813e-116	1	Myt1l
4.17634e-116	0.314295	0.994	0.85	1.05482e-111	1	Pou3f3
1.23691e-114	0.437334	0.645	0.501	3.12408e-110	1	Itpr1
4.68045e-110	0.312212	0.979	0.894	1.18214e-105	1	Ptprs
6.06599e-110	0.287829	0.941	0.726	1.53209e-105	1	Mir99ahg
7.98029e-109	0.42738	0.775	0.698	2.01558e-104	1	Grina
4.17883e-107	0.298111	0.999	0.937	1.05545e-102	1	Nsg2
2.32864e-105	0.319864	0.871	0.78	5.88144e-101	1	Clstn1
3.02157e-104	0.327533	0.992	0.896	7.63157e-100	1	Atp2b1
2.34221e-102	0.307213	0.926	0.784	5.91572e-98	1	R3hdm1
7.06765e-99	0.29205	0.994	0.957	1.78508e-94	1	Rtn3
2.48183e-98	0.284689	0.966	0.865	6.26836e-94	1	Scd2
2.81231e-97	0.321961	0.796	0.706	7.10305e-93	1	Apc2
6.53764e-97	0.27726	0.999	0.962	1.65121e-92	1	Rtn4
2.26894e-96	0.272244	0.999	0.942	5.73065e-92	1	Podxl2
6.61381e-95	0.297065	0.997	0.895	1.67045e-90	1	Nbea
4.59396e-92	0.274062	0.925	0.804	1.1603e-87	1	Cdh2
6.90459e-92	0.28822	0.95	0.847	1.74389e-87	1	Kidins220
1.24764e-91	0.272478	0.999	0.899	3.15117e-87	1	Ptprd
1.45258e-87	0.269733	0.998	0.916	3.66879e-83	1	Ly6h
7.18141e-84	0.252689	0.954	0.781	1.81381e-79	1	Dab1
1.4593e-83	0.260031	0.926	0.721	3.68575e-79	1	Satb2
3.48001e-83	0.291176	0.984	0.872	8.78945e-79	1	Gm26735
5.98346e-78	0.275606	0.949	0.853	1.51124e-73	1	Slc24a5
1.4202e-76	0.265199	0.872	0.772	3.587e-72	1	Kif1a
8.57636e-74	0.258405	0.936	0.767	2.16613e-69	1	Plxna2
1.53216e-73	0.274032	0.961	0.871	3.86978e-69	1	Dync1h1
2.44568e-73	0.26128	0.98	0.911	6.17706e-69	1	Atp6v0b
5.0751e-73	0.361431	0.479	0.342	1.28182e-68	1	Clstn2
4.28259e-72	0.282657	0.818	0.702	1.08165e-67	1	Adgrl2
5.0908e-72	0.279408	0.81	0.666	1.28578e-67	1	Cux1
8.05406e-68	0.272738	0.845	0.754	2.03421e-63	1	Tspan13
8.34209e-67	0.30655	0.732	0.698	2.10696e-62	1	Pdia6
3.65215e-66	0.376808	0.509	0.373	9.22425e-62	1	Hs6st2
1.97432e-65	0.261159	0.824	0.764	4.98655e-61	1	Pgrmc1
1.36935e-64	0.30589	0.275	0.146	3.45857e-60	1	C230038L03Rik
5.99931e-64	0.352475	0.483	0.354	1.51525e-59	1	Pcdh8
3.01417e-62	0.271647	0.878	0.812	7.6129e-58	1	Sec62
7.49279e-61	0.375025	0.586	0.485	1.89245e-56	1	Gabra2
3.88278e-56	0.272136	0.708	0.662	9.80673e-52	1	Adgrl3
1.38819e-53	0.283943	0.677	0.65	3.50615e-49	1	Tmem132a
1.2524e-52	0.257735	0.984	0.876	3.16317e-48	1	Epha5
1.78621e-41	0.2998	0.491	0.419	4.51144e-37	1	Gm4258
3.75908e-41	0.311342	0.495	0.402	9.4943e-37	1	Epha3
1.59765e-32	0.321083	0.396	0.312	4.03519e-28	1	Tsix
0	1.06488	1	0.774	0	2	Meis2
0	0.989669	1	0.771	0	2	Igfbpl1
0	0.957209	0.828	0.147	0	2	Sema3c
0	0.93429	0.993	0.784	0	2	Pou3f2
0	0.926703	1	0.982	0	2	Sox11
0	0.857744	0.952	0.671	0	2	Gm17750
0	0.853273	0.848	0.209	0	2	Unc5d
0	0.800367	0.897	0.337	0	2	Frmd4b
0	0.77111	1	0.96	0	2	Nfib
0	0.761342	0.983	0.757	0	2	2610203C20Rik
0	0.709612	0.974	0.768	0	2	Cttnbp2
0	0.686062	0.999	0.852	0	2	Pou3f3
0	0.685648	0.801	0.272	0	2	Lmo1
0	0.671934	0.982	0.658	0	2	Zbtb20
0	0.656664	0.831	0.343	0	2	Nrp1
0	0.645949	0.985	0.824	0	2	Trim2
0	0.640448	1	0.963	0	2	Gria2
0	0.615651	0.731	0.225	0	2	Insm1
0	0.598777	0.999	0.908	0	2	Ttc28
0	0.593503	1	0.986	0	2	Sox4
0	0.590168	0.99	0.923	0	2	Tsc22d1
0	0.575135	0.664	0.15	0	2	Svet1
0	0.568597	0.999	0.939	0	2	Cd24a
0	0.490309	0.583	0.159	0	2	Palmd
0	0.486328	1	1	0	2	H3f3b
0	0.436051	0.522	0.115	0	2	Gm9911
0	0.434005	0.48	0.105	0	2	Sstr2
0	0.364055	0.395	0.078	0	2	Zfhx4
2.57478e-305	0.403877	1	0.992	6.50313e-301	2	Tcf4
9.11562e-303	0.307749	0.381	0.076	2.30233e-298	2	Gm45652
5.36909e-299	0.716823	0.971	0.793	1.35607e-294	2	Id2
7.31774e-292	0.617809	0.973	0.728	1.84824e-287	2	Mir99ahg
1.29091e-269	0.396797	0.54	0.162	3.26044e-265	2	Wbscr17
5.69611e-263	0.554043	0.974	0.768	1.43867e-258	2	Plxna2
3.31134e-261	0.545584	0.988	0.87	8.36344e-257	2	Neurod2
1.97449e-238	0.441721	0.672	0.271	4.98696e-234	2	Gm43843
4.06247e-238	0.538367	0.759	0.369	1.02606e-233	2	Ppfia2
8.48406e-234	0.423995	0.619	0.23	2.14282e-229	2	C130023A14Rik
3.28901e-227	0.337762	1	1	8.30704e-223	2	Rps14
6.33319e-222	0.488967	0.815	0.436	1.59957e-217	2	Cdkn1b
6.71144e-218	0.424919	1	0.985	1.69511e-213	2	Nfix
1.3011e-216	0.50024	0.749	0.369	3.28619e-212	2	Cited2
5.06057e-211	0.490755	0.871	0.578	1.27815e-206	2	Mllt3
4.73446e-209	0.302414	1	0.999	1.19578e-204	2	Ptma
7.12094e-208	0.471281	0.758	0.388	1.79853e-203	2	Nedd4l
4.38077e-204	0.437168	0.723	0.347	1.10645e-199	2	Rnf182
1.81608e-197	0.449317	0.948	0.805	4.58688e-193	2	Ctnnb1
1.03126e-194	0.487483	0.887	0.653	2.60466e-190	2	Ddah2
3.69849e-193	0.345773	0.383	0.112	9.34128e-189	2	Lypd6
6.40106e-190	0.389275	0.581	0.233	1.61671e-185	2	Nkain3
8.53459e-174	0.397259	0.98	0.895	2.15558e-169	2	Ptprs
2.73015e-173	0.477329	0.972	0.879	6.89554e-169	2	Epha5
1.37483e-171	0.365155	0.99	0.947	3.47241e-167	2	Foxg1
3.61833e-169	0.39568	0.633	0.282	9.13882e-165	2	Gm37606
2.30294e-168	0.466833	0.901	0.698	5.81655e-164	2	Lhx2
1.66141e-160	0.335141	0.998	0.943	4.19622e-156	2	Dcx
1.66692e-157	0.439664	0.839	0.594	4.21015e-153	2	Lrp8
1.19848e-150	0.2793	1	1	3.02699e-146	2	Tmsb4x
1.60827e-150	0.256283	0.298	0.084	4.06201e-146	2	Pdzrn3
2.74792e-149	0.405838	0.954	0.905	6.94043e-145	2	Jund
3.95674e-148	0.38202	0.742	0.388	9.99355e-144	2	Epha3
4.89839e-148	0.363215	0.956	0.876	1.23719e-143	2	Mex3a
1.22886e-143	0.359666	0.59	0.279	3.10373e-139	2	Osbpl6
1.13499e-142	0.288525	0.488	0.195	2.86664e-138	2	Robo1
3.30128e-142	0.452754	0.92	0.756	8.33804e-138	2	Gm26871
1.11309e-138	0.361554	0.654	0.323	2.81133e-134	2	Dpy19l1
1.85592e-137	0.284668	0.995	0.988	4.68749e-133	2	Hnrnpa0
2.20171e-136	0.25118	1	0.999	5.56085e-132	2	Rps9
2.50329e-136	0.436815	0.482	0.202	6.32256e-132	2	Cdh4
4.91684e-136	0.253217	1	1	1.24185e-131	2	Rpl18a
2.77999e-134	0.34541	0.934	0.836	7.02142e-130	2	H2afy
2.57811e-133	0.323797	0.526	0.233	6.51152e-129	2	Kcnq3
6.99388e-133	0.322694	0.571	0.265	1.76644e-128	2	Tle1
5.03257e-132	0.339445	0.965	0.875	1.27108e-127	2	Gm26735
1.0588e-127	0.347442	0.663	0.345	2.67422e-123	2	Pcdh8
2.65485e-125	0.32261	0.429	0.172	6.70535e-121	2	Grp
5.15083e-122	0.344958	0.841	0.634	1.30095e-117	2	Mn1
2.52987e-121	0.306415	0.989	0.941	6.38969e-117	2	Auts2
2.47993e-120	0.331167	0.953	0.829	6.26356e-116	2	Frmd4a
1.02234e-117	0.3181	0.558	0.271	2.58211e-113	2	Plekha5
2.40171e-117	0.337567	0.937	0.784	6.066e-113	2	Pantr1
3.90755e-116	0.280904	0.953	0.908	9.86931e-112	2	Hmgn1
1.39366e-115	0.288434	0.952	0.74	3.51996e-111	2	Pou3f1
1.70439e-113	0.34131	0.775	0.504	4.30478e-109	2	Tenm4
2.66063e-111	0.322746	0.881	0.78	6.71996e-107	2	Ldhb
1.07882e-109	0.323104	0.645	0.36	2.72477e-105	2	Ier5
5.20514e-108	0.273617	0.665	0.355	1.31466e-103	2	Pam
1.87378e-107	0.3254	0.704	0.423	4.7326e-103	2	Phf20l1
3.8584e-105	0.338704	0.807	0.611	9.74516e-101	2	Znrf2
1.06538e-104	0.267089	0.482	0.226	2.69084e-100	2	Ptpn4
1.6836e-104	0.324346	0.883	0.768	4.25228e-100	2	Setbp1
1.01275e-103	0.27471	0.992	0.939	2.55789e-99	2	Nnat
3.53281e-103	0.309447	0.882	0.766	8.92283e-99	2	Tagln3
8.85433e-103	0.341367	0.753	0.501	2.23634e-98	2	Sorbs2
2.08379e-101	0.341142	0.877	0.776	5.26302e-97	2	Ppp2r2b
6.21577e-100	0.375119	0.751	0.535	1.56992e-95	2	Gm37928
1.80226e-98	0.339476	0.648	0.367	4.55196e-94	2	Hs6st2
4.03584e-94	0.280639	0.62	0.336	1.01933e-89	2	Dleu2
3.0767e-92	0.269944	0.677	0.398	7.77081e-88	2	Gramd1b
1.05038e-88	0.274048	0.649	0.381	2.65293e-84	2	Nfasc
3.61645e-87	0.278923	0.608	0.351	9.13407e-83	2	Eml5
5.70623e-87	0.259427	0.996	0.934	1.44122e-82	2	Zbtb18
7.34217e-87	0.267133	0.939	0.924	1.85441e-82	2	Map1lc3b
1.00416e-86	0.271253	0.654	0.39	2.5362e-82	2	Trak1
3.95342e-86	0.34629	0.834	0.712	9.98515e-82	2	Robo2
2.61922e-85	0.271615	0.57	0.33	6.61536e-81	2	Zbtb12
1.78476e-84	0.291557	0.853	0.666	4.50777e-80	2	Cux1
5.01143e-83	0.257506	0.845	0.724	1.26574e-78	2	Cdk4
1.96162e-82	0.351942	0.94	0.888	4.95445e-78	2	Nr2f1
2.65816e-82	0.347321	0.939	0.795	6.7137e-78	2	9130024F11Rik
5.15589e-81	0.253865	0.627	0.369	1.30222e-76	2	Lrrc58
1.1522e-80	0.258591	0.534	0.3	2.9101e-76	2	Ralgapa2
7.50316e-80	0.291698	0.811	0.614	1.89507e-75	2	Bhlhe22
6.03438e-76	0.283274	0.72	0.505	1.5241e-71	2	Hivep3
1.64688e-75	0.268322	0.887	0.804	4.15952e-71	2	Zfp292
2.7686e-74	0.258966	0.581	0.317	6.99266e-70	2	Islr2
4.35069e-71	0.257751	0.801	0.589	1.09885e-66	2	Cntn2
5.62468e-70	0.268773	0.821	0.701	1.42063e-65	2	Camta1
1.58739e-66	0.2579	0.836	0.702	4.00928e-62	2	Zfp462
4.52498e-66	0.268485	0.966	0.904	1.14287e-61	2	Bcl11a
5.8235e-62	0.268277	0.795	0.679	1.47084e-57	2	Zfas1
2.90438e-61	0.262549	0.704	0.521	7.33559e-57	2	Foxn3
0	1.58129	0.975	0.094	0	3	Hs3st4
0	1.49396	0.982	0.181	0	3	Tle4
0	1.36259	0.988	0.41	0	3	Sox5
0	1.15181	0.92	0.235	0	3	Akap7
0	1.13184	0.893	0.11	0	3	Foxp2
0	1.10578	0.936	0.306	0	3	Rprm
0	1.07836	0.966	0.264	0	3	Adcy1
0	1.07136	0.982	0.587	0	3	Neto2
0	1.05643	0.941	0.378	0	3	Camk2n1
0	1.02444	0.868	0.065	0	3	Nxph3
0	1.00797	0.893	0.178	0	3	Kctd12
0	0.973233	0.953	0.294	0	3	Islr2
0	0.942506	0.917	0.293	0	3	Vcan
0	0.929396	0.966	0.476	0	3	Dync1i1
0	0.925379	0.937	0.218	0	3	Bcl11b
0	0.925295	0.858	0.351	0	3	Chgb
0	0.898895	0.937	0.368	0	3	Fam110b
0	0.884163	0.916	0.224	0	3	Ephb1
0	0.881405	0.903	0.215	0	3	Sh3gl2
0	0.873216	0.98	0.664	0	3	Nfia
0	0.868218	0.932	0.309	0	3	Nin
0	0.832626	1	0.989	0	3	Calm2
0	0.82032	0.961	0.631	0	3	Ina
0	0.804429	0.862	0.227	0	3	Sncb
0	0.803046	0.59	0.052	0	3	Crym
0	0.775718	0.998	0.863	0	3	Meg3
0	0.774836	0.866	0.237	0	3	Mdga2
0	0.766447	0.904	0.431	0	3	Prkar2b
0	0.761144	0.735	0.117	0	3	Timp3
0	0.752593	0.659	0.045	0	3	Syt6
0	0.745946	0.656	0.107	0	3	Kitl
0	0.738332	0.946	0.485	0	3	Xpr1
0	0.736153	0.964	0.654	0	3	Prkce
0	0.730754	0.899	0.459	0	3	Hivep2
0	0.721188	0.775	0.119	0	3	Grm3
0	0.709447	0.946	0.545	0	3	Snap25
0	0.703102	0.867	0.278	0	3	Wnt7b
0	0.703102	0.802	0.204	0	3	Cdh13
0	0.702916	0.868	0.286	0	3	B3gat1
0	0.692174	0.694	0.08	0	3	Pdzd2
0	0.679366	0.674	0.107	0	3	Necab1
0	0.678937	0.744	0.144	0	3	Mctp1
0	0.678228	0.918	0.407	0	3	Slc35f1
0	0.667661	0.831	0.258	0	3	Caly
0	0.663022	0.924	0.507	0	3	Sybu
0	0.645882	0.666	0.183	0	3	Npy
0	0.641695	0.809	0.243	0	3	Lmo7
0	0.640402	0.636	0.08	0	3	Nfe2l3
0	0.631648	0.716	0.134	0	3	Fezf2
0	0.627517	0.856	0.322	0	3	Gse1
0	0.626353	0.766	0.223	0	3	Baiap2
0	0.625606	0.839	0.25	0	3	Tshz3
0	0.619175	0.956	0.772	0	3	Ppp2r2b
0	0.618049	0.85	0.311	0	3	Tbr1
0	0.603922	0.929	0.486	0	3	Sez6
0	0.600958	0.979	0.801	0	3	Tnik
0	0.597217	0.888	0.461	0	3	Scn2a
0	0.582447	1	0.96	0	3	Nfib
0	0.543085	0.791	0.298	0	3	Arhgap20
0	0.53237	0.571	0.07	0	3	Zfpm2
0	0.530423	0.605	0.083	0	3	Kif26a
0	0.529454	0.717	0.217	0	3	Pcsk2
0	0.524996	0.541	0.075	0	3	Gpr22
0	0.52476	0.791	0.334	0	3	Ipo5
0	0.522392	0.837	0.372	0	3	Ndrg3
0	0.51755	0.803	0.279	0	3	Camkv
0	0.509507	0.701	0.192	0	3	Spock1
0	0.503621	1	0.962	0	3	Thra
0	0.492525	0.435	0.037	0	3	Gm38073
0	0.487337	0.724	0.209	0	3	Cacna1e
0	0.484119	0.701	0.227	0	3	Camk4
0	0.481271	0.534	0.073	0	3	Prickle1
0	0.480342	0.606	0.158	0	3	Gria3
0	0.477891	0.692	0.222	0	3	Lmo3
0	0.477839	0.569	0.134	0	3	Vsnl1
0	0.4726	0.687	0.231	0	3	B3galt2
0	0.472271	0.432	0.043	0	3	Rprml
0	0.465388	0.588	0.133	0	3	Cnih3
0	0.457102	0.423	0.014	0	3	Ngfr
0	0.455929	0.656	0.203	0	3	Lrrtm2
0	0.450908	1	1	0	3	Malat1
0	0.443119	0.493	0.06	0	3	Ptk2b
0	0.432849	0.518	0.089	0	3	Lgi1
0	0.431489	0.404	0.039	0	3	Ppp1r1b
0	0.427219	0.508	0.073	0	3	Grik3
0	0.42028	0.424	0.03	0	3	Ramp3
0	0.410958	0.529	0.116	0	3	Kcnk1
0	0.404454	0.494	0.126	0	3	Hlf
0	0.400717	0.481	0.106	0	3	Igsf21
0	0.400267	0.506	0.125	0	3	Bcl2
0	0.397189	0.395	0.024	0	3	Drd1
0	0.396922	0.544	0.136	0	3	Hspa12a
0	0.387951	0.426	0.052	0	3	Igfbp3
0	0.376931	0.489	0.115	0	3	6430548M08Rik
0	0.361819	0.412	0.063	0	3	Lrrtm4
0	0.354163	0.422	0.069	0	3	Gm20371
0	0.35372	0.415	0.071	0	3	Rimbp2
0	0.321179	0.312	0.011	0	3	Htr1f
0	0.307714	0.299	0.027	0	3	Rgs4
0	0.304079	0.326	0.032	0	3	Npr3
0	0.300728	0.355	0.048	0	3	Gm26778
0	0.284021	0.332	0.052	0	3	Lor
0	0.279489	0.333	0.051	0	3	Gm44068
0	0.277128	0.33	0.052	0	3	Gm44228
0	0.262453	0.285	0.031	0	3	Gm8773
0	0.259287	0.326	0.054	0	3	Ephx4
2.76106e-305	0.6605	0.942	0.682	6.97362e-301	3	Cadm1
6.51898e-305	0.486637	0.729	0.272	1.6465e-300	3	Scn3b
2.79606e-291	0.54099	0.846	0.378	7.06201e-287	3	Pik3r1
1.01403e-290	0.430282	0.624	0.208	2.56114e-286	3	St3gal5
7.91853e-289	0.444192	0.66	0.227	1.99998e-284	3	Snca
4.45056e-288	0.544555	0.946	0.7	1.12408e-283	3	Phactr1
9.44628e-287	0.507926	0.821	0.367	2.38585e-282	3	Homer1
1.27589e-286	0.494047	0.791	0.323	3.22252e-282	3	Bend6
1.67898e-284	0.418215	0.647	0.218	4.24059e-280	3	Rgma
1.21638e-282	0.315282	0.427	0.101	3.07221e-278	3	Hecw2
7.64109e-282	0.48851	0.795	0.344	1.92991e-277	3	Pcnx
3.28601e-277	0.363765	0.523	0.147	8.29949e-273	3	Elmo1
1.44739e-276	0.359661	0.531	0.152	3.65568e-272	3	A830018L16Rik
9.46452e-272	0.357232	0.535	0.157	2.39045e-267	3	Slc6a15
1.82859e-271	0.509611	0.934	0.634	4.61846e-267	3	Tmem132a
3.76077e-269	0.394833	0.492	0.137	9.49857e-265	3	Junb
7.05209e-266	0.258797	0.334	0.066	1.78115e-261	3	2900026A02Rik
6.35347e-264	0.533129	0.918	0.585	1.6047e-259	3	Adgrb3
2.74107e-262	0.323105	0.454	0.119	6.92313e-258	3	Ppp1r13b
9.72761e-257	0.500416	0.944	0.743	2.4569e-252	3	Ywhah
3.12933e-256	0.438391	0.767	0.329	7.90376e-252	3	Srrm3
1.64328e-254	0.384925	0.557	0.178	4.15043e-250	3	Cdh11
1.87848e-253	0.522064	0.954	0.745	4.74448e-249	3	Ahi1
2.42195e-253	0.422067	0.707	0.284	6.11711e-249	3	Tbc1d24
6.81386e-253	0.388315	0.721	0.273	1.72098e-248	3	Pfkp
8.53317e-253	0.292595	0.423	0.103	2.15522e-248	3	Tmem132b
8.91419e-250	0.302458	0.424	0.109	2.25146e-245	3	Nyap2
1.73823e-247	0.342094	0.472	0.131	4.39024e-243	3	Brinp1
5.49314e-246	0.310768	0.345	0.075	1.3874e-241	3	Sulf2
1.05523e-241	0.353556	0.43	0.117	2.66519e-237	3	Syndig1l
2.62309e-241	0.319076	0.45	0.124	6.62513e-237	3	Gm45153
1.08604e-239	0.377344	0.538	0.173	2.74302e-235	3	Klf9
6.12831e-239	0.334084	0.513	0.16	1.54783e-234	3	Nrg3
4.37599e-238	0.438675	0.769	0.336	1.10524e-233	3	Srgap1
5.2574e-237	0.567941	0.84	0.464	1.32786e-232	3	Tmem108
6.16699e-236	0.513102	0.912	0.607	1.5576e-231	3	Ntrk2
1.20629e-233	0.266238	0.337	0.076	3.04672e-229	3	Fam81a
1.32879e-233	0.482803	0.887	0.604	3.35612e-229	3	Spop
3.25874e-233	0.435429	1	0.929	8.23059e-229	3	Stmn2
5.88065e-230	0.308925	0.511	0.157	1.48527e-225	3	Xylt1
3.75868e-228	0.25148	0.316	0.068	9.49329e-224	3	Fbln1
7.22724e-228	0.329856	0.489	0.151	1.82538e-223	3	Adora1
5.37978e-227	0.368865	0.611	0.229	1.35877e-222	3	Epb41l1
6.94311e-224	0.472612	0.93	0.761	1.75362e-219	3	Ndn
1.12272e-223	0.363417	0.59	0.215	2.83565e-219	3	Sesn3
1.73434e-222	0.285107	0.429	0.117	4.38041e-218	3	Gm38340
1.65272e-221	0.294931	0.439	0.125	4.17427e-217	3	Mtcl1
1.00105e-219	0.435461	0.996	0.862	2.52836e-215	3	Gap43
2.199e-219	0.470133	0.883	0.573	5.55402e-215	3	Agap1
2.64371e-219	0.278904	0.387	0.102	6.67721e-215	3	Prickle2
8.35674e-218	0.26401	0.365	0.092	2.11066e-213	3	Susd4
9.56697e-217	0.295344	0.464	0.141	2.41633e-212	3	Pak6
2.45951e-216	0.462674	0.768	0.377	6.21197e-212	3	Cyb5a
2.51298e-216	0.403054	0.998	0.95	6.34703e-212	3	Stmn3
1.2107e-214	0.285826	0.434	0.123	3.05788e-210	3	Gm37452
1.42368e-214	0.417884	0.743	0.318	3.59579e-210	3	Pcdh7
3.71191e-214	0.324189	0.46	0.142	9.37518e-210	3	Cpne5
1.16942e-213	0.37126	0.635	0.248	2.95361e-209	3	Rgs6
3.61998e-213	0.332732	0.545	0.191	9.14299e-209	3	Eef1a2
8.57604e-212	0.392868	0.715	0.312	2.16605e-207	3	Dock3
7.78176e-211	0.348522	0.633	0.25	1.96544e-206	3	Map6
4.81513e-210	0.466361	0.845	0.486	1.21616e-205	3	Pcdh9
5.33016e-207	0.374288	0.701	0.281	1.34624e-202	3	Caln1
1.32569e-206	0.413879	0.979	0.872	3.34829e-202	3	Kifap3
1.398e-205	0.387271	0.729	0.335	3.53094e-201	3	Gprin1
8.23423e-205	0.450863	0.856	0.511	2.07972e-200	3	Wasf1
2.14139e-202	0.326552	0.494	0.165	5.40851e-198	3	Cxxc5
6.92393e-202	0.361203	0.738	0.328	1.74878e-197	3	Nrgn
2.79725e-201	0.314202	0.54	0.191	7.06502e-197	3	Cacna1a
2.74176e-199	0.278735	0.391	0.111	6.92487e-195	3	Slc17a7
2.46851e-197	0.274652	0.388	0.109	6.23471e-193	3	Tmem179
9.36372e-197	0.329416	0.574	0.222	2.36499e-192	3	Trim32
1.91055e-196	0.405896	0.775	0.388	4.82547e-192	3	Prnp
2.09522e-194	0.574922	0.931	0.796	5.29189e-190	3	Id2
2.8429e-194	0.51867	0.941	0.766	7.18031e-190	3	Opcml
1.50709e-192	0.29791	0.566	0.208	3.80646e-188	3	Cntn1
1.6583e-190	0.338508	0.61	0.247	4.18837e-186	3	Cacnb4
5.09827e-190	0.283332	0.454	0.148	1.28767e-185	3	Tln2
6.50386e-190	0.284725	0.442	0.144	1.64268e-185	3	Tceal5
8.49765e-190	0.442063	0.91	0.727	2.14625e-185	3	Ssbp3
8.62885e-187	0.409078	0.983	0.932	2.17939e-182	3	Dynll1
5.01257e-184	0.253072	0.436	0.133	1.26602e-179	3	Sema6a
2.3514e-181	0.251916	0.369	0.105	5.93893e-177	3	Kit
5.21678e-181	0.297853	0.635	0.244	1.3176e-176	3	Ldb2
4.86047e-180	0.334521	1	1	1.22761e-175	3	Tmsb4x
8.08835e-180	0.368586	0.746	0.36	2.04288e-175	3	Anks1b
1.52765e-179	0.368591	0.761	0.387	3.8584e-175	3	Pkig
2.45713e-179	0.278415	0.401	0.124	6.20598e-175	3	AC121805.2
2.02119e-178	0.333164	0.718	0.329	5.10493e-174	3	Plppr1
6.94637e-178	0.364429	0.722	0.353	1.75445e-173	3	Smap2
1.54162e-177	0.396265	0.735	0.371	3.89368e-173	3	Cask
4.02208e-177	0.428794	0.862	0.562	1.01586e-172	3	Fut9
4.51278e-177	0.404913	0.843	0.51	1.13979e-172	3	Tanc2
1.41299e-176	0.337616	0.647	0.286	3.56878e-172	3	Cyth3
4.8674e-176	0.354531	0.753	0.369	1.22936e-171	3	Itsn1
1.16462e-175	0.284977	0.565	0.211	2.94149e-171	3	Grm5
1.91951e-174	0.357201	0.996	0.935	4.8481e-170	3	Mllt11
2.07324e-174	0.343955	0.746	0.349	5.23638e-170	3	Fabp3
7.37204e-174	0.425654	0.953	0.787	1.86196e-169	3	Celf4
1.14495e-173	0.346698	0.715	0.324	2.8918e-169	3	Ablim1
1.9794e-173	0.369241	0.945	0.817	4.99938e-169	3	Fxyd6
2.1974e-173	0.381255	0.971	0.816	5.54997e-169	3	Grin2b
4.74293e-173	0.429555	0.857	0.579	1.19792e-168	3	Ctnnd2
5.24249e-173	0.410437	0.905	0.678	1.3241e-168	3	Ntrk3
7.34999e-173	0.461961	0.946	0.816	1.85639e-168	3	Ssbp2
2.12272e-171	0.286444	0.424	0.139	5.36136e-167	3	Prkcb
6.05603e-171	0.27049	0.442	0.151	1.52957e-166	3	Fkbp1b
1.34089e-170	0.346772	0.569	0.231	3.38668e-166	3	Kcnq3
1.18039e-169	0.355671	0.99	0.949	2.98132e-165	3	Arpc2
2.27256e-169	0.327065	0.661	0.297	5.73982e-165	3	2900011O08Rik
1.00947e-168	0.274979	0.511	0.192	2.54962e-164	3	Carmil1
1.92934e-168	0.366271	0.775	0.401	4.87293e-164	3	Pak7
3.65969e-167	0.292102	0.43	0.147	9.24329e-163	3	Nab1
7.01543e-167	0.306977	0.753	0.337	1.77189e-162	3	Rian
3.10572e-166	0.32022	0.583	0.254	7.84411e-162	3	Rab9
6.0471e-166	0.322192	0.644	0.291	1.52732e-161	3	Smarcd3
1.28278e-163	0.312285	0.63	0.285	3.23992e-159	3	Lgalsl
3.19258e-163	0.265795	0.442	0.155	8.06349e-159	3	March4
4.85464e-163	0.318519	0.596	0.256	1.22614e-158	3	Ppm1l
1.90594e-161	0.295581	0.48	0.183	4.81384e-157	3	Arrdc4
2.80391e-161	0.33821	0.996	0.962	7.08183e-157	3	Tubb2a
2.8319e-160	0.279043	0.565	0.23	7.15252e-156	3	Dpysl4
3.5154e-160	0.328919	0.709	0.339	8.87884e-156	3	Fry
9.28613e-160	0.287099	0.546	0.22	2.3454e-155	3	Arxes1
2.895e-159	0.297227	1	0.994	7.3119e-155	3	Calm1
4.07992e-158	0.343588	0.608	0.275	1.03047e-153	3	Dmxl2
3.80578e-156	0.389389	0.899	0.711	9.61225e-152	3	Smarca2
7.85948e-153	0.274683	1	0.999	1.98507e-148	3	Cfl1
2.80847e-152	0.27178	0.47	0.173	7.09335e-148	3	Nr4a3
3.13568e-151	0.311059	0.651	0.307	7.91978e-147	3	Zmynd8
3.63317e-151	0.329792	0.759	0.407	9.1763e-147	3	Ttc19
1.10994e-150	0.268556	0.487	0.186	2.80336e-146	3	Serpini1
1.25106e-150	0.289908	0.516	0.213	3.1598e-146	3	Ptp4a3
8.77146e-150	0.310203	0.663	0.312	2.21541e-145	3	Syt7
7.21924e-149	0.258713	0.411	0.146	1.82336e-144	3	Bbc3
3.75417e-147	0.297237	0.658	0.309	9.48191e-143	3	Mgst3
7.27407e-147	0.2811	0.562	0.24	1.83721e-142	3	Eml1
9.38434e-147	0.271628	0.442	0.164	2.3702e-142	3	Mmp17
2.31588e-146	0.337093	0.647	0.316	5.84921e-142	3	Cib2
3.85826e-146	0.285137	0.514	0.213	9.74481e-142	3	Map1a
8.61431e-146	0.288587	0.999	0.989	2.17572e-141	3	Eid1
1.20351e-145	0.308497	0.715	0.343	3.0397e-141	3	Lpl
4.7961e-145	0.277698	0.435	0.163	1.21135e-140	3	Ap1s2
3.66452e-144	0.367989	0.916	0.729	9.25547e-140	3	Shtn1
1.7945e-143	0.390424	0.914	0.733	4.53236e-139	3	Atp1b1
2.79101e-143	0.334098	0.676	0.333	7.04925e-139	3	Pclo
1.98334e-142	0.269338	0.544	0.233	5.00933e-138	3	Lrrc73
5.11437e-142	0.275504	0.51	0.213	1.29174e-137	3	Clec2l
1.90797e-140	0.290752	0.575	0.253	4.81897e-136	3	Socs2
9.19157e-139	0.320478	0.975	0.916	2.32151e-134	3	Map1lc3a
1.988e-138	0.341581	0.808	0.48	5.02109e-134	3	Dlgap1
3.08468e-138	0.305976	0.984	0.959	7.79098e-134	3	Pafah1b1
5.1143e-138	0.28168	1	0.993	1.29172e-133	3	Tmsb10
5.31309e-138	0.295926	0.639	0.314	1.34193e-133	3	Scoc
1.01203e-137	0.267158	0.493	0.204	2.55607e-133	3	Fhod3
1.33241e-137	0.316613	0.483	0.197	3.36526e-133	3	Flrt2
1.5007e-137	0.315395	0.954	0.832	3.79032e-133	3	Gnao1
4.69045e-137	0.271524	0.522	0.224	1.18467e-132	3	Arxes2
1.00091e-136	0.333269	0.772	0.44	2.52801e-132	3	Kat6b
2.04792e-136	0.318101	0.747	0.417	5.17244e-132	3	Psmc2
1.2865e-135	0.292204	0.767	0.407	3.24931e-131	3	Prr7
1.41255e-135	0.349657	0.907	0.75	3.56768e-131	3	Khdrbs3
2.04603e-135	0.270286	0.528	0.233	5.16767e-131	3	2010107G23Rik
1.00963e-133	0.250169	0.523	0.22	2.55002e-129	3	Dock9
6.1933e-133	0.255874	0.591	0.264	1.56424e-128	3	Ppp2r2c
8.17703e-133	0.253595	0.498	0.208	2.06527e-128	3	Mmd
6.24667e-132	0.270754	0.489	0.205	1.57772e-127	3	Cers6
7.28347e-132	0.296542	0.607	0.29	1.83959e-127	3	Pnmal2
1.33068e-131	0.299856	0.703	0.371	3.36091e-127	3	Jakmip2
7.52335e-131	0.267191	0.477	0.195	1.90017e-126	3	A230103L15Rik
7.40612e-130	0.3623	0.837	0.608	1.87056e-125	3	Smap1
1.08088e-129	0.274279	0.568	0.261	2.72999e-125	3	Pgm2l1
1.20231e-129	0.253454	1	0.997	3.03666e-125	3	Ywhae
1.38752e-129	0.255514	0.463	0.191	3.50445e-125	3	Inpp4a
2.87905e-129	0.338291	0.907	0.703	7.27161e-125	3	Dfna5
2.01299e-128	0.3043	0.718	0.384	5.0842e-124	3	Cfap36
2.49632e-128	0.409401	0.726	0.415	6.30496e-124	3	9330162G02Rik
8.94067e-128	0.336541	0.809	0.547	2.25814e-123	3	Mdh1
1.7698e-126	0.290174	0.672	0.354	4.46998e-122	3	Sucla2
1.69152e-125	0.322225	0.896	0.731	4.27227e-121	3	Fam171b
2.62218e-125	0.306157	0.769	0.449	6.62283e-121	3	Nptn
3.87627e-125	0.316481	0.992	0.901	9.79028e-121	3	Ptprd
1.90558e-124	0.304137	0.746	0.417	4.81292e-120	3	Taok3
2.16789e-124	0.252868	0.997	0.993	5.47543e-120	3	Serbp1
5.23473e-123	0.257843	0.555	0.26	1.32214e-118	3	Mark4
7.736e-123	0.307335	0.93	0.851	1.95388e-118	3	Arl8a
1.03158e-122	0.334226	0.908	0.758	2.60547e-118	3	Fam49a
1.03639e-122	0.291645	0.971	0.937	2.6176e-118	3	1110004F10Rik
1.27392e-122	0.28155	0.584	0.289	3.21753e-118	3	Idh3a
1.1333e-121	0.309977	0.909	0.691	2.86239e-117	3	Camk2b
1.82622e-121	0.289585	0.687	0.373	4.61249e-117	3	Apbb1
1.87778e-121	0.276055	0.701	0.355	4.74271e-117	3	Lingo1
2.41392e-120	0.293238	0.963	0.872	6.09683e-116	3	Rab3a
1.35111e-119	0.267186	0.578	0.282	3.4125e-115	3	Bdh1
2.4141e-118	0.311933	0.934	0.781	6.09729e-114	3	Pcsk1n
4.08239e-118	0.28921	0.732	0.409	1.03109e-113	3	Atp6v1a
6.64776e-118	0.251824	0.562	0.26	1.67902e-113	3	Gabbr2
3.91231e-116	0.300954	0.723	0.416	9.88132e-112	3	Sptbn2
6.07186e-116	0.253176	0.583	0.284	1.53357e-111	3	Adgrb1
7.88881e-116	0.267886	0.973	0.905	1.99248e-111	3	Serinc1
1.34419e-115	0.260281	0.518	0.242	3.39503e-111	3	B4galt6
7.09125e-115	0.29661	0.928	0.78	1.79104e-110	3	Nav2
1.91205e-113	0.250932	0.557	0.269	4.82925e-109	3	1110008P14Rik
3.88495e-112	0.273265	0.68	0.358	9.81221e-108	3	Ier5
4.4973e-112	0.297322	0.93	0.806	1.13588e-107	3	Cdh2
6.17627e-112	0.301195	0.823	0.557	1.55994e-107	3	Atp1a3
9.73307e-112	0.309112	0.883	0.715	2.45828e-107	3	Bex1
5.79532e-111	0.288138	0.987	0.871	1.46373e-106	3	Neurod2
2.02276e-110	0.288982	0.741	0.431	5.10887e-106	3	Gprasp1
2.17921e-110	0.251574	0.615	0.313	5.50402e-106	3	Atp6v0a1
6.70594e-110	0.275183	0.578	0.28	1.69372e-105	3	Sla
3.32947e-109	0.28122	0.701	0.395	8.40924e-105	3	Kctd13
6.46122e-109	0.303294	0.872	0.693	1.63191e-104	3	Snrpn
4.82469e-108	0.306644	0.916	0.731	1.21857e-103	3	Tenm2
6.71036e-108	0.299747	0.987	0.884	1.69484e-103	3	Neurod6
8.04647e-108	0.287173	0.758	0.457	2.0323e-103	3	Plk2
1.06999e-107	0.290747	0.964	0.853	2.70248e-103	3	Ank3
1.53415e-107	0.250639	0.521	0.251	3.87481e-103	3	Rusc1
4.11946e-107	0.297482	0.707	0.415	1.04045e-102	3	Ube2e2
4.28896e-105	0.267416	0.957	0.892	1.08326e-100	3	Arpc3
5.0986e-104	0.304767	0.843	0.64	1.28775e-99	3	Olfm1
7.14863e-103	0.25457	0.64	0.35	1.80553e-98	3	Nudt19
7.78232e-103	0.252428	0.61	0.325	1.96558e-98	3	4921524J17Rik
1.1808e-102	0.27207	0.966	0.941	2.98235e-98	3	Bex2
7.02469e-102	0.29969	0.797	0.555	1.77423e-97	3	Chd3os
9.69075e-102	0.268605	0.982	0.912	2.44759e-97	3	Mycbp2
4.74862e-101	0.256277	0.674	0.364	1.19936e-96	3	Esd
2.5628e-100	0.254444	0.654	0.364	6.47286e-96	3	Gabarapl1
2.61522e-99	0.32802	0.639	0.369	6.60526e-95	3	Trp53i11
6.24979e-99	0.254587	0.993	0.987	1.57851e-94	3	Ncl
1.92765e-98	0.283012	0.86	0.65	4.86866e-94	3	Nav3
4.3959e-98	0.277567	0.724	0.442	1.11027e-93	3	Jmy
5.64983e-97	0.280799	0.857	0.67	1.42698e-92	3	Zwint
5.71656e-97	0.280559	0.907	0.746	1.44383e-92	3	Mpp6
1.08187e-95	0.374374	0.911	0.816	2.73247e-91	3	Cadm2
5.65675e-94	0.276628	0.856	0.705	1.42873e-89	3	Cmpk1
1.0263e-93	0.250124	0.647	0.361	2.59212e-89	3	Sept11
5.30036e-93	0.262132	0.953	0.888	1.33871e-88	3	Ywhag
6.05468e-93	0.26535	0.817	0.567	1.52923e-88	3	Sv2a
1.27291e-92	0.250174	0.999	0.93	3.21499e-88	3	Mapt
5.29264e-92	0.267355	0.867	0.752	1.33676e-87	3	Dnaja2
2.95908e-91	0.257137	0.982	0.846	7.47374e-87	3	Arpp21
2.87397e-90	0.27562	0.823	0.646	7.25878e-86	3	Ttc9b
5.90844e-90	0.262111	0.771	0.519	1.49229e-85	3	Ldha
6.54643e-90	0.268396	0.833	0.637	1.65343e-85	3	Acat1
1.12995e-89	0.274898	0.882	0.726	2.85392e-85	3	C1qtnf4
7.74033e-88	0.257533	0.933	0.856	1.95497e-83	3	Nav1
1.08346e-87	0.257994	0.718	0.431	2.7365e-83	3	Ube2ql1
2.3526e-86	0.265265	0.919	0.858	5.94197e-82	3	Tpm3
1.65506e-85	0.250413	0.895	0.756	4.18019e-81	3	Cadm4
1.70982e-85	0.270098	0.907	0.735	4.3185e-81	3	Rbfox1
5.29628e-84	0.256221	0.889	0.816	1.33768e-79	3	Uqcrb
1.06455e-80	0.261414	0.367	0.167	2.68874e-76	3	Rps4l
9.49752e-79	0.250018	0.837	0.649	2.39879e-74	3	Csrp2
6.92068e-78	0.256386	0.739	0.507	1.74796e-73	3	Grb2
5.97959e-77	0.253265	0.774	0.516	1.51026e-72	3	Gas7
7.65123e-77	0.255805	0.803	0.608	1.93247e-72	3	Actr2
0	1.30041	0.946	0.331	0	4	Lpl
0	1.09925	0.78	0.122	0	4	Inhba
0	1.07014	1	0.91	0	4	Mef2c
0	0.922557	0.992	0.739	0	4	Pou3f1
0	0.894786	0.913	0.281	0	4	Nectin3
0	0.864481	0.934	0.634	0	4	Foxp1
0	0.849211	0.608	0.161	0	4	Rorb
0	0.842192	0.941	0.325	0	4	Fam19a2
0	0.719292	0.936	0.53	0	4	Osbpl1a
0	0.710577	0.922	0.477	0	4	Rbfox3
0	0.710249	0.951	0.435	0	4	Gucy1a3
0	0.709009	1	0.889	0	4	Ptn
0	0.692164	0.987	0.812	0	4	Cadm2
0	0.598306	0.858	0.346	0	4	Lrfn5
0	0.584982	0.835	0.316	0	4	Rhou
0	0.582256	0.694	0.146	0	4	Kcnip4
0	0.576638	0.555	0.087	0	4	Ajap1
0	0.560705	0.679	0.162	0	4	Nwd2
0	0.553178	1	0.938	0	4	Crmp1
0	0.550437	0.689	0.162	0	4	2900064K03Rik
0	0.540177	1	0.994	0	4	Stmn1
0	0.536633	0.738	0.212	0	4	Lrrn3
0	0.516427	0.622	0.122	0	4	Gm43318
0	0.514541	0.715	0.214	0	4	Dok4
0	0.493305	0.761	0.27	0	4	Cdkl5
0	0.486336	0.577	0.113	0	4	Rbm24
0	0.482184	0.553	0.091	0	4	Arhgap29
0	0.479424	1	0.999	0	4	Tuba1a
0	0.477903	0.498	0.117	0	4	Arid5b
0	0.462164	0.633	0.193	0	4	Mdga1
0	0.438195	0.525	0.106	0	4	Gm43316
0	0.419576	0.478	0.103	0	4	Rasgrf2
0	0.418207	0.533	0.109	0	4	Gm42769
0	0.415517	0.414	0.053	0	4	Hspb3
0	0.393824	0.506	0.108	0	4	Gm43341
0	0.378417	0.484	0.102	0	4	Gm42772
0	0.376957	0.459	0.091	0	4	Gm43046
0	0.362696	0.488	0.095	0	4	Mlip
0	0.356639	0.49	0.112	0	4	Gm42770
0	0.339703	0.404	0.07	0	4	2900055J20Rik
0	0.322713	0.386	0.068	0	4	Vstm2l
0	0.266043	0.316	0.046	0	4	Sorcs1
1.1043e-306	0.500473	1	0.955	2.78912e-302	4	Tubb3
7.71388e-304	0.513443	0.804	0.329	1.9483e-299	4	Gjc1
2.15031e-301	0.455597	0.684	0.217	5.43103e-297	4	Unc5c
3.17259e-299	0.477631	0.784	0.279	8.013e-295	4	Gucy1b3
6.1236e-298	0.56439	0.831	0.383	1.54664e-293	4	Ybx3
1.6137e-297	0.483121	0.558	0.158	4.07573e-293	4	Lhfp
1.49848e-295	0.365276	0.378	0.074	3.78472e-291	4	Gm43670
3.38316e-293	0.570748	0.983	0.722	8.54486e-289	4	Satb2
8.92377e-292	0.384114	0.57	0.161	2.25388e-287	4	Sgk1
5.78262e-290	0.323655	0.406	0.086	1.46052e-285	4	Gm10048
1.26377e-289	0.491652	1	0.93	3.19192e-285	4	Mapt
4.51205e-288	0.436816	1	0.998	1.13961e-283	4	Tubb2b
1.04132e-286	0.466368	0.651	0.213	2.63006e-282	4	Prdm8
1.55874e-283	0.596396	0.954	0.714	3.93691e-279	4	Limch1
4.15e-278	0.46209	0.665	0.231	1.04817e-273	4	Tgfbr1
2.36504e-277	0.412694	0.683	0.234	5.97337e-273	4	Eml1
1.80721e-270	0.497482	1	0.934	4.56446e-266	4	Zbtb18
3.57326e-269	0.517808	0.786	0.322	9.02499e-265	4	Ablim1
2.13459e-264	0.35855	0.561	0.165	5.39133e-260	4	Ccbe1
3.23947e-261	0.250669	0.329	0.062	8.18194e-257	4	Frem2
1.86925e-260	0.535469	0.869	0.455	4.72116e-256	4	Dok5
3.34672e-260	0.341398	0.579	0.174	8.4528e-256	4	Tnr
9.81497e-258	0.379469	0.577	0.179	2.47897e-253	4	Trpc4
4.79937e-256	0.51553	1	0.93	1.21218e-251	4	Stmn2
7.28418e-254	0.25091	0.326	0.063	1.83976e-249	4	Gm43319
2.71843e-252	0.509871	0.581	0.196	6.86594e-248	4	Fat3
1.7631e-251	0.263004	0.384	0.086	4.45305e-247	4	Myc
2.02745e-244	0.472256	0.747	0.309	5.12072e-240	4	Atp2b2
7.11161e-243	0.442685	1	0.993	1.79618e-238	4	Tmsb10
8.48384e-242	0.379628	1	0.977	2.14276e-237	4	Basp1
1.51084e-238	0.583222	0.958	0.807	3.81594e-234	4	Ntm
4.97295e-238	0.464322	0.998	0.944	1.25602e-233	4	Nrep
2.55524e-233	0.404242	0.999	0.962	6.45378e-229	4	Dpysl3
1.17627e-232	0.375081	0.618	0.217	2.9709e-228	4	Kctd4
2.25537e-228	0.30627	0.355	0.081	5.69638e-224	4	Pdzrn4
8.00293e-227	0.442647	0.723	0.313	2.0213e-222	4	Cib2
1.14329e-225	0.502275	0.811	0.384	2.88762e-221	4	Syt1
3.61997e-225	0.378614	0.648	0.241	9.14296e-221	4	St6gal2
2.11206e-224	0.364537	0.673	0.255	5.33444e-220	4	Gnal
3.54277e-224	0.399096	0.73	0.297	8.94798e-220	4	Cnksr2
6.29388e-223	0.4196	0.773	0.326	1.58964e-218	4	Bend6
8.96169e-222	0.353469	0.555	0.187	2.26345e-217	4	Acvr1
1.56956e-221	0.43262	0.78	0.354	3.96423e-217	4	Agtpbp1
3.16346e-218	0.455543	0.998	0.962	7.98994e-214	4	Tubb2a
1.44235e-216	0.416822	1	0.96	3.64295e-212	4	Map1b
7.03128e-216	0.259143	0.381	0.096	1.77589e-211	4	Zbtb34
1.88623e-215	0.260835	0.366	0.089	4.76405e-211	4	Plcxd2
6.8394e-214	0.251997	0.385	0.096	1.72743e-209	4	AC152944.1
1.05933e-213	0.52637	0.983	0.89	2.67554e-209	4	Zeb2
9.00044e-213	0.484591	0.932	0.745	2.27324e-208	4	Mpp6
1.23508e-209	0.308614	0.47	0.142	3.11943e-205	4	Sema7a
2.34446e-209	0.318511	0.552	0.19	5.92142e-205	4	Arl15
6.53986e-202	0.326872	0.612	0.223	1.65177e-197	4	Dtx4
1.25348e-200	0.336455	0.625	0.238	3.16592e-196	4	Pdgfa
1.31997e-199	0.260888	0.404	0.112	3.33386e-195	4	Usp43
2.76124e-199	0.280093	0.374	0.097	6.97405e-195	4	Rbms1
2.88433e-199	0.500235	0.885	0.63	7.28494e-195	4	Camk2n2
8.25022e-199	0.390371	0.732	0.324	2.08376e-194	4	Prkar1b
1.85749e-198	0.428631	0.732	0.33	4.69146e-194	4	Arl4a
4.85761e-198	0.418455	0.993	0.977	1.22689e-193	4	H2afz
1.27734e-195	0.252041	0.397	0.109	3.22617e-191	4	Cacna1g
3.42559e-194	0.316917	1	0.997	8.65201e-190	4	Tubb5
5.08922e-193	0.2515	0.384	0.102	1.28539e-188	4	Grin2a
3.96372e-192	0.397879	0.78	0.385	1.00112e-187	4	Spire1
6.10797e-190	0.305419	0.553	0.195	1.54269e-185	4	Ptpro
1.2251e-189	0.476174	0.815	0.454	3.09423e-185	4	Plk2
1.52337e-189	0.395221	0.688	0.283	3.84758e-185	4	Caln1
2.47292e-187	0.454689	0.992	0.793	6.24585e-183	4	9130024F11Rik
4.97684e-186	0.375074	0.676	0.287	1.257e-181	4	Plcb1
2.64519e-183	0.402355	0.989	0.87	6.68095e-179	4	Mpped1
3.33782e-183	0.321951	0.702	0.287	8.43033e-179	4	Gm10862
6.67299e-183	0.302163	0.474	0.155	1.6854e-178	4	Kif26b
9.20234e-182	0.392754	1	0.994	2.32423e-177	4	Calm1
5.56051e-178	0.285249	1	1	1.40442e-173	4	Rplp1
5.32893e-174	0.324154	0.651	0.277	1.34593e-169	4	Cxx1a
1.55831e-172	0.259652	0.426	0.134	3.93582e-168	4	Wscd2
1.61622e-172	0.409458	0.971	0.765	4.0821e-168	4	Opcml
6.49256e-172	0.290115	0.534	0.198	1.63983e-167	4	Shank2
1.1638e-171	0.339719	0.728	0.339	2.93941e-167	4	Ppp1r1a
1.25879e-171	0.259984	1	1	3.17933e-167	4	Eef1a1
3.66962e-171	0.291592	0.532	0.196	9.26837e-167	4	Fam174b
1.13799e-170	0.332614	0.625	0.257	2.87422e-166	4	Atxn1
3.90762e-170	0.366263	0.986	0.918	9.86947e-166	4	Serf1
4.45289e-168	0.460449	0.879	0.66	1.12467e-163	4	Gpr85
4.39661e-163	0.315475	0.595	0.247	1.11045e-158	4	Emx1
7.79276e-163	0.477286	0.843	0.582	1.96822e-158	4	Macrod2
1.03634e-162	0.26098	0.538	0.198	2.61747e-158	4	Slc17a6
2.14247e-161	0.308348	0.53	0.204	5.41124e-157	4	Kcnma1
6.56844e-161	0.340657	0.544	0.208	1.65899e-156	4	Tenm1
7.51652e-161	0.281271	1	0.995	1.89845e-156	4	Rtn1
2.29533e-160	0.290863	1	0.997	5.79733e-156	4	Ywhae
7.78983e-160	0.296216	0.508	0.193	1.96748e-155	4	Banp
2.01625e-157	0.268643	1	1	5.09244e-153	4	Ppia
2.4295e-155	0.362395	0.995	0.966	6.13618e-151	4	Dpysl2
4.10044e-154	0.285226	1	1	1.03565e-149	4	Actb
5.72859e-154	0.320605	1	0.948	1.44687e-149	4	Gpm6a
9.28825e-154	0.331838	0.63	0.284	2.34593e-149	4	Apbb2
1.59394e-151	0.269299	1	0.998	4.0258e-147	4	Ybx1
5.61833e-150	0.277554	0.478	0.18	1.41902e-145	4	Stx1a
4.00367e-149	0.340858	0.721	0.352	1.01121e-144	4	Fabp3
6.25517e-149	0.380472	0.567	0.239	1.57987e-144	4	Pcdh17
2.26935e-147	0.387399	0.902	0.704	5.7317e-143	4	Dfna5
1.50032e-146	0.332447	0.717	0.364	3.78936e-142	4	Srm
2.92046e-145	0.358736	0.729	0.382	7.37621e-141	4	Dyrk2
7.92993e-145	0.27025	0.487	0.187	2.00286e-140	4	Ptprn2
1.09341e-144	0.282601	0.613	0.264	2.76162e-140	4	Ppp2r2c
1.95711e-142	0.269706	0.514	0.201	4.94307e-138	4	Lrrc4c
2.60196e-142	0.29693	0.563	0.228	6.57177e-138	4	Pcsk2
1.23072e-141	0.480275	0.843	0.668	3.10844e-137	4	Cux1
6.64181e-141	0.266715	0.375	0.122	1.67752e-136	4	Efna5
4.79697e-139	0.255197	0.423	0.153	1.21157e-134	4	Fkbp1b
5.50852e-139	0.31373	0.567	0.247	1.39129e-134	4	Ssx2ip
3.04639e-138	0.305492	0.552	0.24	7.69427e-134	4	Nme2
2.74012e-137	0.266106	0.579	0.244	6.92072e-133	4	Tmem150c
5.45448e-137	0.327655	0.625	0.291	1.37764e-132	4	2900079G21Rik
9.68094e-137	0.314165	0.717	0.368	2.44511e-132	4	Bok
2.25946e-136	0.278451	0.515	0.207	5.70671e-132	4	Ndrg1
3.22975e-134	0.320998	0.824	0.486	8.15738e-130	4	Dync1i1
4.92135e-133	0.288683	0.621	0.289	1.24299e-128	4	Cyth3
5.54262e-133	0.334149	0.841	0.514	1.3999e-128	4	Sybu
7.76221e-133	0.386673	0.49	0.197	1.9605e-128	4	Cxxc4
1.17412e-132	0.261213	0.406	0.146	2.96547e-128	4	1700086L19Rik
1.63277e-132	0.335318	0.833	0.513	4.1239e-128	4	Gas7
2.4307e-132	0.356958	0.794	0.476	6.13923e-128	4	Dnm3
7.15614e-130	0.341136	0.809	0.492	1.80743e-125	4	Efnb2
1.34113e-129	0.276358	0.537	0.234	3.38729e-125	4	Tmem65
2.07584e-129	0.281303	0.616	0.291	5.24294e-125	4	Gsto1
3.03426e-129	0.311728	0.643	0.318	7.66364e-125	4	Ccl27a
8.19302e-129	0.262581	1	0.996	2.06931e-124	4	Selenow
2.46204e-127	0.26097	0.671	0.317	6.21837e-123	4	Dlg2.1
2.00684e-126	0.263609	1	0.993	5.06868e-122	4	Eef1b2
3.00867e-125	0.295745	0.634	0.295	7.59899e-121	4	Ncald
9.64804e-125	0.262459	0.59	0.264	2.43681e-120	4	Scube1
7.6567e-124	0.291491	0.656	0.323	1.93385e-119	4	Camkk2
1.04052e-123	0.333118	0.841	0.572	2.62804e-119	4	Tmem158
3.51131e-123	0.296441	0.617	0.298	8.86852e-119	4	Fgf13
4.80868e-122	0.269504	0.55	0.243	1.21453e-117	4	Gm10115
1.95747e-120	0.334437	0.884	0.679	4.94398e-116	4	Add2
1.3263e-119	0.262294	0.481	0.205	3.34983e-115	4	Gm45716
1.76831e-119	0.349249	0.98	0.847	4.46623e-115	4	Arpp21
5.90901e-119	0.352262	0.662	0.344	1.49244e-114	4	Nlgn1
1.25862e-118	0.27757	0.986	0.94	3.17891e-114	4	Nucks1
1.29651e-117	0.348778	0.851	0.64	3.27459e-113	4	Trim67
9.99741e-117	0.3206	0.893	0.741	2.52505e-112	4	1700020I14Rik
1.11591e-115	0.324456	0.633	0.322	2.81845e-111	4	Atp8a1
1.16583e-112	0.260414	0.593	0.289	2.94453e-108	4	Sept6
3.35303e-111	0.356886	0.89	0.736	8.46875e-107	4	Rbfox1
1.94361e-110	0.291313	0.876	0.62	4.90899e-106	4	Ptprk
3.43738e-107	0.291234	0.901	0.726	8.68179e-103	4	Abracl
4.86789e-107	0.283826	0.959	0.892	1.22948e-102	4	Arpc5
5.50114e-107	0.286625	0.716	0.416	1.38942e-102	4	H2afj
7.26227e-106	0.277994	0.998	0.963	1.83423e-101	4	Pbx1
1.14679e-105	0.315293	0.908	0.734	2.89644e-101	4	Clmp
1.28275e-105	0.304015	0.888	0.693	3.23985e-101	4	Camk2b
1.4334e-105	0.322522	0.887	0.745	3.62034e-101	4	Epha4
1.53289e-104	0.269727	0.991	0.957	3.87161e-100	4	Mif
9.03024e-104	0.306307	0.88	0.674	2.28077e-99	4	Hecw1
4.90614e-103	0.281953	0.916	0.761	1.23914e-98	4	Rac3
1.33981e-102	0.257055	0.644	0.339	3.38395e-98	4	Ykt6
1.79249e-102	0.26587	0.995	0.976	4.52729e-98	4	Ywhaz
5.67524e-101	0.271062	0.697	0.393	1.43339e-96	4	Chn1
9.26369e-101	0.289131	0.923	0.822	2.33973e-96	4	Crip2
3.8349e-100	0.267959	0.747	0.442	9.68581e-96	4	Prkar2b
1.98519e-99	0.266338	0.967	0.924	5.014e-95	4	Eif3e
3.3534e-99	0.327428	0.878	0.791	8.46968e-95	4	Sfr1
3.28655e-98	0.269841	0.629	0.322	8.30084e-94	4	Cux2
9.76012e-97	0.310837	0.777	0.516	2.46511e-92	4	Bach2
1.0012e-96	0.263759	0.955	0.833	2.52874e-92	4	Gng2
3.42455e-95	0.292827	0.827	0.607	8.64939e-91	4	Sh3bp5
7.13181e-94	0.269946	0.667	0.378	1.80128e-89	4	Prkar2a
8.79205e-93	0.252413	0.67	0.366	2.22061e-88	4	Vldlr
5.60382e-92	0.324775	0.642	0.362	1.41536e-87	4	Afap1
5.42624e-91	0.258191	0.928	0.813	1.3705e-86	4	Cnih2
1.04255e-90	0.314753	0.671	0.384	2.63316e-86	4	Nrip1
1.24945e-89	0.255203	0.706	0.406	3.15573e-85	4	Pak7
4.56453e-89	0.254676	0.937	0.874	1.15286e-84	4	Fkbp1a
2.49627e-88	0.277544	0.879	0.719	6.30482e-84	4	Dst
1.28154e-86	0.27111	0.964	0.864	3.2368e-82	4	Gap43
2.23355e-84	0.324316	0.775	0.581	5.64127e-80	4	Nudt4
5.39219e-81	0.318463	0.908	0.787	1.3619e-76	4	Pantr1
7.14287e-79	0.255655	0.869	0.701	1.80408e-74	4	Lhx2
2.69686e-77	0.267313	0.745	0.51	6.81147e-73	4	Neo1
8.85089e-76	0.265749	0.753	0.54	2.23547e-71	4	Pcmtd1
2.32444e-75	0.467814	0.45	0.238	5.87084e-71	4	Lmo3
1.92395e-74	0.292467	0.828	0.701	4.85931e-70	4	Myh10
8.39043e-73	0.250703	0.869	0.737	2.11917e-68	4	Atp1b1
1.55188e-68	0.295319	0.632	0.392	3.91959e-64	4	Pik3r1
1.71655e-65	0.283547	0.804	0.616	4.33548e-61	4	Bhlhe22
4.86249e-63	0.289501	0.969	0.958	1.22812e-58	4	Uba52
9.32214e-58	0.251456	0.871	0.794	2.35449e-53	4	Hmgcs1
3.53735e-47	0.358802	0.82	0.751	8.93428e-43	4	Syt4
4.2835e-34	0.405815	0.68	0.699	1.08188e-29	4	Rpl29
0	1.3649	0.989	0.759	0	5	Lmo4
0	1.22135	0.985	0.634	0	5	Foxp1
0	1.03676	0.99	0.437	0	5	Gucy1a3
0	0.945775	1	0.911	0	5	Mef2c
0	0.841289	0.968	0.532	0	5	Osbpl1a
0	0.814579	0.743	0.13	0	5	Nefl
0	0.812168	0.77	0.162	0	5	Nwd2
0	0.794826	0.667	0.191	0	5	Cxxc4
0	0.789068	0.778	0.172	0	5	Nefm
0	0.776439	0.864	0.327	0	5	Nrgn
0	0.739861	0.929	0.456	0	5	Dok5
0	0.724191	0.846	0.238	0	5	Ldb2
0	0.708062	1	0.994	0	5	Stmn1
0	0.701619	0.876	0.278	0	5	Caln1
0	0.692861	1	0.956	0	5	Tubb3
0	0.663715	0.863	0.28	0	5	Gucy1b3
0	0.63636	1	0.93	0	5	Stmn2
0	0.633734	0.845	0.291	0	5	Arhgdig
0	0.606893	1	0.999	0	5	Tuba1a
0	0.604477	0.762	0.219	0	5	Dtx4
0	0.597931	1	0.938	0	5	Crmp1
0	0.596497	0.638	0.117	0	5	Cntn5
0	0.572368	0.833	0.32	0	5	Rhou
0	0.520114	1	0.998	0	5	Tubb2b
0	0.514544	0.687	0.195	0	5	Lrrc4c
0	0.509495	0.608	0.108	0	5	Met
0	0.496757	0.571	0.1	0	5	Gm37965
0	0.46453	0.673	0.186	0	5	Fat1
0	0.384734	0.526	0.099	0	5	Trpc5
0	0.367151	0.385	0.063	0	5	Cav1
0	0.366715	0.509	0.109	0	5	Usp43
6.63534e-304	0.448588	1	0.997	1.67589e-299	5	Tubb5
2.61414e-302	0.775726	0.834	0.342	6.60254e-298	5	Lpl
2.61802e-281	0.533172	0.796	0.297	6.61232e-277	5	Cnksr2
4.04658e-278	0.589213	0.973	0.76	1.02205e-273	5	Rac3
5.47424e-272	0.755721	0.994	0.864	1.38263e-267	5	Gap43
1.64993e-271	0.511692	1	0.931	4.16724e-267	5	Mapt
1.22637e-267	0.416873	0.644	0.197	3.09744e-263	5	Slitrk5
1.4713e-264	0.604644	0.903	0.513	3.71607e-260	5	Bach2
1.36286e-262	0.375937	0.566	0.152	3.44219e-258	5	Mast4
5.37669e-260	0.601155	0.924	0.57	1.35799e-255	5	Tmem158
2.44551e-258	0.330796	0.453	0.102	6.17663e-254	5	Sphkap
3.09637e-254	0.583829	0.98	0.816	7.8205e-250	5	Ssbp2
1.70993e-252	0.593378	0.867	0.415	4.31878e-248	5	Nrcam
7.25983e-249	0.39289	0.468	0.115	1.83362e-244	5	Shisa9
2.62744e-247	0.35729	0.502	0.128	6.63614e-243	5	Gm43508
1.87075e-246	0.403017	0.565	0.165	4.72495e-242	5	Sgk1
1.28651e-243	0.435621	1	0.962	3.24934e-239	5	Dpysl3
7.71074e-243	0.630358	0.837	0.387	1.9475e-238	5	Syt1
7.04712e-240	0.483428	0.523	0.141	1.77989e-235	5	Inhba
1.60053e-239	0.633226	0.967	0.73	4.04245e-235	5	Tenm2
7.71184e-223	0.306892	0.427	0.104	1.94778e-218	5	Snx7
5.81307e-221	0.658589	0.958	0.739	1.46821e-216	5	Runx1t1
1.14199e-218	0.390004	0.64	0.22	2.88433e-214	5	Kctd4
2.82746e-218	0.380391	1	0.977	7.14132e-214	5	Basp1
3.01278e-216	0.768158	0.908	0.745	7.60937e-212	5	Pou3f1
1.12998e-215	0.253356	0.327	0.065	2.85399e-211	5	Lingo2
1.56426e-213	0.462579	0.987	0.891	3.95084e-209	5	Arpc5
6.75324e-213	0.254941	0.346	0.072	1.70567e-208	5	6430573F11Rik
3.82118e-212	0.387845	0.588	0.191	9.65116e-208	5	Slco3a1
1.11357e-211	0.408385	1	0.994	2.81254e-207	5	Calm1
8.43168e-210	0.350185	0.999	1	2.12959e-205	5	Ppia
9.60498e-210	0.449973	1	0.951	2.42593e-205	5	Stmn3
6.26008e-209	0.554511	0.716	0.296	1.58111e-204	5	Nectin3
5.23152e-207	0.436245	0.991	0.95	1.32133e-202	5	Arpc2
1.413e-206	0.536851	0.892	0.577	3.5688e-202	5	Nudt4
7.62609e-205	0.38166	0.63	0.223	1.92612e-200	5	Dok4
2.3465e-204	0.389082	0.682	0.254	5.92655e-200	5	Ppp1r14c
3.81068e-200	0.289727	0.452	0.124	9.62462e-196	5	Cdk5r2
2.81191e-199	0.440306	0.735	0.293	7.10204e-195	5	Ncald
4.15163e-197	0.381781	0.477	0.137	1.04858e-192	5	Pcdh19
5.16602e-197	0.412503	1	0.993	1.30478e-192	5	Tmsb10
8.40975e-197	0.375932	0.633	0.222	2.12405e-192	5	Lrrn3
1.10044e-195	0.458284	0.576	0.203	2.77938e-191	5	Epha7
1.16534e-195	0.275598	0.365	0.087	2.9433e-191	5	Tbc1d5
3.18292e-194	0.453984	0.992	0.873	8.03911e-190	5	Nrxn1
1.6885e-193	0.440417	0.753	0.336	4.26465e-189	5	Gjc1
3.35382e-193	0.277096	0.434	0.118	8.47075e-189	5	Tes
8.81894e-193	0.355778	1	1	2.2274e-188	5	Actb
1.29308e-192	0.315861	0.541	0.172	3.26594e-188	5	Crlf1
6.28309e-192	0.41324	0.992	0.918	1.58692e-187	5	Serf1
7.20435e-192	0.446573	0.777	0.353	1.8196e-187	5	Fabp3
2.54335e-191	0.474716	0.891	0.514	6.42374e-187	5	Sybu
1.66258e-190	0.444997	0.806	0.37	4.19917e-186	5	Csrnp3
4.27177e-190	0.323495	1	1	1.07892e-185	5	Actg1
4.5333e-190	0.429002	0.696	0.278	1.14498e-185	5	Sla
6.14444e-189	0.335293	0.559	0.184	1.5519e-184	5	Cdh8
2.7404e-188	0.416962	0.655	0.253	6.92143e-184	5	Flrt3
3.3778e-188	0.435648	0.996	0.962	8.53131e-184	5	Tubb2a
8.52884e-188	0.307507	0.412	0.109	2.15413e-183	5	Rasgrf2
9.57506e-188	0.37346	0.533	0.171	2.41837e-183	5	Grp
2.29609e-187	0.465773	0.982	0.89	5.79923e-183	5	Klf7
5.6367e-185	0.32442	0.603	0.211	1.42366e-180	5	Cntn1
6.40318e-183	0.34565	0.999	0.996	1.61725e-178	5	Selenow
7.46843e-183	0.414786	0.993	0.938	1.8863e-178	5	Uchl1
2.1488e-182	0.365629	0.642	0.244	5.42721e-178	5	Tmem150c
1.7332e-181	0.39875	0.635	0.249	4.37754e-177	5	B3galt1
3.20104e-180	0.339499	0.487	0.151	8.08486e-176	5	S100a10
4.50893e-180	0.401139	0.759	0.33	1.13882e-175	5	Bend6
1.28114e-178	0.430073	0.783	0.338	3.23577e-174	5	Fam19a2
9.82934e-178	0.303204	0.468	0.145	2.4826e-173	5	Hpca
1.18417e-175	0.257849	0.365	0.092	2.99086e-171	5	E030026E10Rik
1.15149e-174	0.368807	0.623	0.241	2.90833e-170	5	Pdgfa
1.27888e-174	0.510492	0.729	0.343	3.23007e-170	5	Nlgn1
2.01868e-174	0.387773	1	0.961	5.09859e-170	5	Map1b
5.61437e-174	0.315746	0.51	0.164	1.41802e-169	5	Lhfp
2.24074e-171	0.516411	0.651	0.267	5.65943e-167	5	Tshz3
1.15692e-168	0.250409	0.401	0.112	2.92203e-164	5	Tmtc4
2.62703e-167	0.342775	0.659	0.265	6.63509e-163	5	Ppp2r2c
3.33264e-167	0.310791	0.55	0.19	8.41726e-163	5	Dkk3
2.03123e-166	0.458826	0.826	0.457	5.13027e-162	5	Plk2
3.37267e-166	0.253752	0.407	0.116	8.51836e-162	5	Wipf3
3.84485e-165	0.377283	0.721	0.317	9.71094e-161	5	Klf6
4.11521e-165	0.272545	0.424	0.126	1.03938e-160	5	Myo16
3.07569e-162	0.413042	0.756	0.357	7.76827e-158	5	Lingo1
8.10347e-161	0.389834	0.993	0.871	2.04669e-156	5	Mpped1
1.99984e-159	0.460014	0.963	0.808	5.051e-155	5	Ntm
3.79636e-159	0.442526	0.835	0.485	9.58846e-155	5	Rbfox3
1.00981e-157	0.315178	1	0.988	2.55048e-153	5	Ptms
6.53925e-156	0.352822	0.607	0.248	1.65162e-151	5	Ssx2ip
3.32316e-155	0.375878	0.664	0.294	8.39331e-151	5	Arl6ip5
5.29926e-155	0.393489	0.995	0.945	1.33843e-150	5	Nrep
8.02147e-155	0.352125	0.992	0.973	2.02598e-150	5	Nme1
9.43681e-155	0.390525	0.765	0.355	2.38345e-150	5	Lrfn5
1.36138e-153	0.356453	0.616	0.257	3.43844e-149	5	Ext1
5.97307e-153	0.330442	0.586	0.227	1.50862e-148	5	Cdh10
4.09661e-151	0.356426	0.71	0.308	1.03468e-146	5	Arhgap20
7.90774e-147	0.302265	0.468	0.16	1.99726e-142	5	A830018L16Rik
1.30108e-145	0.350484	0.996	0.976	3.28615e-141	5	Ywhaz
2.03527e-145	0.391184	0.941	0.822	5.14049e-141	5	Crip2
2.47853e-145	0.348856	0.682	0.309	6.26003e-141	5	Ralyl
4.14566e-143	0.299653	0.475	0.169	1.04707e-138	5	Rnf152
6.83854e-139	0.302441	0.999	0.989	1.72721e-134	5	Eid1
2.04334e-138	0.26295	0.496	0.182	5.16087e-134	5	Rab31
3.22623e-136	0.316685	0.561	0.23	8.14849e-132	5	Slc12a2
3.83091e-136	0.29106	0.562	0.226	9.67572e-132	5	Fut8
4.30806e-136	0.2823	1	0.999	1.08809e-131	5	Cfl1
4.45013e-136	0.384563	0.954	0.726	1.12397e-131	5	Satb2
7.15998e-136	0.286966	1	0.997	1.8084e-131	5	Ywhae
5.5385e-134	0.302428	0.42	0.139	1.39886e-129	5	Fn1
6.85764e-134	0.284964	0.588	0.237	1.73203e-129	5	Mical2
1.38751e-133	0.351047	0.957	0.799	3.50443e-129	5	St8sia2
2.25959e-132	0.302309	1	0.967	5.70705e-128	5	Ncam1
3.26794e-131	0.317464	0.687	0.316	8.25383e-127	5	Atp2b2
1.87626e-130	0.360965	0.928	0.693	4.73886e-126	5	Camk2b
3.88541e-129	0.36434	0.996	0.966	9.81339e-125	5	Dpysl2
4.65996e-129	0.365272	0.923	0.717	1.17697e-124	5	Serp2
7.65235e-129	0.269067	0.497	0.186	1.93275e-124	5	Trpc4
1.60397e-128	0.355746	0.788	0.438	4.05113e-124	5	Olfm2
2.28995e-128	0.329443	0.698	0.338	5.78373e-124	5	Fam124a
1.4327e-126	0.311472	0.684	0.325	3.61856e-122	5	Camkk2
9.55759e-126	0.340707	0.727	0.366	2.41396e-121	5	Msra
8.19472e-125	0.376913	0.926	0.735	2.06974e-120	5	Clmp
4.0885e-124	0.25076	0.486	0.183	1.03263e-119	5	Zdhhc2
6.00627e-122	0.349422	0.735	0.392	1.517e-117	5	Ybx3
6.09273e-122	0.323581	0.955	0.893	1.53884e-117	5	Arpc3
7.71521e-122	0.294283	0.595	0.257	1.94863e-117	5	Gm45182
1.5432e-121	0.281799	0.61	0.266	3.89767e-117	5	Scube1
1.87693e-121	0.35174	0.821	0.483	4.74056e-117	5	Dlgap1
2.11565e-121	0.320668	0.69	0.335	5.3435e-117	5	Arl4a
1.19268e-119	0.328565	0.652	0.314	3.01235e-115	5	Mgst3
1.43906e-119	0.323843	0.955	0.813	3.63464e-115	5	Cnih2
4.51644e-119	0.327497	0.984	0.909	1.14072e-114	5	Ctxn1
1.42228e-118	0.331315	0.724	0.378	3.59225e-114	5	Prkar2a
3.38785e-118	0.306373	0.676	0.333	8.55669e-114	5	Acot7
3.74421e-118	0.279693	0.498	0.201	9.45675e-114	5	Fam174b
2.45007e-116	0.266626	0.514	0.211	6.18813e-112	5	Mmd
1.56505e-115	0.25958	1	0.982	3.95284e-111	5	Hn1
4.15129e-115	0.295933	0.664	0.321	1.04849e-110	5	Dlg2.1
9.61901e-115	0.314506	0.676	0.336	2.42947e-110	5	Plppr1
1.37439e-114	0.262879	0.435	0.161	3.4713e-110	5	Gabrb1
1.4882e-114	0.332662	0.906	0.675	3.75874e-110	5	Hecw1
1.0211e-113	0.326677	0.51	0.212	2.57898e-109	5	Alcam
2.69298e-113	0.296286	0.998	0.936	6.80166e-109	5	Mllt11
8.51483e-113	0.366906	0.8	0.518	2.15059e-108	5	Wasf1
3.34554e-112	0.352409	0.873	0.65	8.44983e-108	5	Map9
2.8628e-111	0.271939	0.553	0.231	7.23056e-107	5	Pcsk2
9.17342e-111	0.342357	0.827	0.516	2.31693e-106	5	Gas7
4.61629e-110	0.332795	0.755	0.408	1.16594e-105	5	Khdrbs2
2.93685e-109	0.325073	0.734	0.413	7.41761e-105	5	Prr7
4.42084e-109	0.25739	0.543	0.237	1.11657e-104	5	Lrrc73
4.52447e-109	0.250568	0.494	0.203	1.14275e-104	5	Magi3
5.66465e-109	0.290453	0.684	0.344	1.43072e-104	5	Ppp1r1a
6.34318e-109	0.309614	0.824	0.489	1.6021e-104	5	Dync1i1
6.86729e-109	0.298901	0.661	0.34	1.73447e-104	5	Med30
2.25422e-108	0.25756	1	0.993	5.69348e-104	5	Atpif1
2.73294e-108	0.369425	0.929	0.863	6.9026e-104	5	Cetn3
1.0366e-107	0.343531	0.99	0.795	2.61813e-103	5	9130024F11Rik
4.53437e-106	0.275859	0.359	0.125	1.14524e-101	5	Efna5
4.49065e-105	0.303476	0.599	0.29	1.1342e-100	5	Phactr3
2.2485e-104	0.270744	0.663	0.326	5.67903e-100	5	Rangap1
5.51855e-104	0.270059	0.669	0.33	1.39382e-99	5	Prkar1b
8.11724e-104	0.36211	0.899	0.745	2.05017e-99	5	Epha4
2.64872e-102	0.265893	0.548	0.25	6.68987e-98	5	St6gal2
2.65837e-102	0.296168	0.653	0.341	6.71424e-98	5	Ykt6
4.87558e-102	0.326866	0.936	0.82	1.23143e-97	5	Hmgcr
1.20166e-101	0.319245	0.744	0.422	3.03503e-97	5	Slc35f1
1.287e-101	0.282137	0.499	0.213	3.25058e-97	5	Tenm1
7.92294e-101	0.299993	0.663	0.332	2.0011e-96	5	Ablim1
3.87929e-100	0.295645	0.692	0.368	9.79793e-96	5	Vldlr
8.20814e-100	0.287709	0.686	0.363	2.07313e-95	5	Agtpbp1
2.78558e-99	0.266943	0.564	0.264	7.03554e-95	5	Psd3
4.85236e-97	0.312454	0.537	0.244	1.22556e-92	5	Pcdh17
1.1548e-96	0.277743	0.52	0.229	2.91669e-92	5	Unc5c
1.18229e-96	0.303795	0.594	0.296	2.9861e-92	5	2900079G21Rik
1.27789e-96	0.258064	1	0.962	3.22756e-92	5	Thra
2.19974e-96	0.28211	0.941	0.887	5.55588e-92	5	Rala
7.79338e-96	0.304106	0.88	0.681	1.96837e-91	5	Add2
1.07843e-95	0.275621	0.98	0.946	2.7238e-91	5	Fez1
5.71807e-95	0.328604	0.883	0.689	1.44421e-90	5	Cadm1
6.80886e-95	0.283813	0.716	0.395	1.71971e-90	5	Chn1
1.04865e-92	0.36633	0.899	0.793	2.64858e-88	5	Hmgcs1
2.59177e-92	0.384756	0.809	0.586	6.54604e-88	5	Macrod2
1.15381e-90	0.290904	0.855	0.64	2.91418e-86	5	Ina
1.76024e-90	0.379035	0.912	0.825	4.44583e-86	5	Sobp
2.40901e-90	0.276753	0.366	0.14	6.08443e-86	5	Brinp1
4.43666e-88	0.269476	0.511	0.245	1.12057e-83	5	Nme2
1.11372e-87	0.269949	0.938	0.858	2.81292e-83	5	Tpm3
1.74594e-87	0.288408	0.777	0.505	4.40971e-83	5	Hcfc1r1
2.77878e-87	0.289366	0.63	0.338	7.01836e-83	5	Tlk1
1.84425e-86	0.260271	0.711	0.394	4.65801e-82	5	0610010F05Rik
5.0001e-84	0.270232	0.774	0.472	1.26288e-79	5	Scn2a
3.2889e-83	0.259226	0.689	0.382	8.30679e-79	5	Abr
6.85161e-83	0.254015	0.681	0.373	1.73051e-78	5	Bok
7.46132e-83	0.330859	0.639	0.36	1.88451e-78	5	Cdkn1c
8.85714e-83	0.313414	0.762	0.511	2.23705e-78	5	Neo1
1.15796e-80	0.292974	0.895	0.785	2.92467e-76	5	Pcsk1n
1.13564e-77	0.292106	0.62	0.33	2.86828e-73	5	Rprm
5.90897e-77	0.341528	0.833	0.664	1.49243e-72	5	Gpr85
1.98115e-76	0.299477	0.872	0.732	5.0038e-72	5	Jmjd1c
4.40534e-76	0.254772	0.883	0.728	1.11266e-71	5	C1qtnf4
2.47351e-75	0.253615	0.645	0.36	6.24734e-71	5	Syt5
2.13965e-74	0.250395	0.936	0.875	5.40411e-70	5	Fkbp1a
4.0507e-73	0.252555	0.984	0.958	1.02309e-68	5	Mif
5.41595e-72	0.323128	0.807	0.634	1.36791e-67	5	Lsamp
6.73321e-69	0.25374	0.805	0.626	1.70061e-64	5	Tubb4b
7.15769e-56	0.251002	0.635	0.394	1.80782e-51	5	Pik3r1
1.49694e-40	0.273287	0.835	0.75	3.78083e-36	5	Syt4
4.27684e-10	0.322838	0.607	0.703	1.0802e-05	5	Rpl29
0	1.19562	1	1	0	6	mt-Rnr1
0	1.0652	1	1	0	6	Gm42418
0	1.05602	1	1	0	6	mt-Nd2
0	1.02989	1	0.981	0	6	mt-Nd3
0	0.976597	1	1	0	6	mt-Nd4
0	0.903085	1	0.971	0	6	mt-Nd5
0	0.900973	1	0.995	0	6	mt-Co1
0	0.89512	1	1	0	6	mt-Cytb
0	0.894147	1	1	0	6	mt-Rnr2
0	0.87328	1	1	0	6	mt-Nd1
3.04759e-266	0.831948	0.998	0.768	7.6973e-262	6	mt-Atp6
5.45826e-258	0.819725	0.92	0.513	1.37859e-253	6	Mir6236
1.41149e-222	0.721965	1	0.856	3.56501e-218	6	mt-Atp8
5.03408e-161	0.64355	1	0.964	1.27146e-156	6	Gria2
8.01462e-130	0.542665	0.939	0.602	2.02425e-125	6	Miat
1.97281e-110	0.530806	0.836	0.497	4.98273e-106	6	Itpr1
1.04016e-90	0.444485	1	0.848	2.62713e-86	6	Arpp21
1.91637e-84	0.4011	0.956	0.693	4.84018e-80	6	Herc1
1.42327e-81	0.355187	0.972	0.618	3.59475e-77	6	Ptprk
1.68528e-75	0.400516	0.812	0.528	4.2565e-71	6	Cacna2d1
3.10842e-75	0.411602	1	0.858	7.85094e-71	6	Kcnq1ot1
1.15631e-69	0.34326	0.934	0.641	2.9205e-65	6	Snhg14
3.62404e-65	0.419344	0.995	0.664	9.15325e-61	6	Xist
3.13163e-64	0.332801	0.999	0.913	7.90955e-60	6	Mycbp2
3.52187e-60	0.326982	1	0.916	8.89518e-56	6	AC149090.1
1.88015e-59	0.322714	0.902	0.65	4.7487e-55	6	Birc6
2.61969e-59	0.358777	0.987	0.716	6.61655e-55	6	Dst
7.87789e-57	0.338622	0.999	0.899	1.98972e-52	6	Nbea
2.61771e-54	0.29204	0.876	0.614	6.61155e-50	6	Sbf2
1.0622e-53	0.298699	0.956	0.676	2.6828e-49	6	Zfp638
2.56747e-51	0.316587	0.999	0.953	6.48465e-47	6	Atrx
2.2994e-48	0.297593	0.955	0.666	5.8076e-44	6	D10Wsu102e
2.5619e-48	0.308509	0.963	0.703	6.4706e-44	6	Rbm5
4.57706e-48	0.31683	0.999	0.902	1.15603e-43	6	Ptprd
5.80947e-48	0.285659	0.957	0.702	1.4673e-43	6	Apc2
2.16355e-47	0.582613	0.479	0.38	5.46447e-43	6	Gm26917
3.36752e-47	0.287158	0.918	0.654	8.50535e-43	6	CT010467.1
7.35438e-45	0.268798	0.784	0.548	1.85749e-40	6	Chd5
2.83156e-44	0.330711	0.997	0.786	7.15168e-40	6	R3hdm1
7.08644e-44	0.276338	0.831	0.58	1.78982e-39	6	L1cam
6.53368e-43	0.36549	0.999	0.755	1.65021e-38	6	Gm26871
3.33579e-41	0.278993	0.952	0.699	8.4252e-37	6	Ivns1abp
1.82713e-37	0.282096	0.976	0.728	4.61479e-33	6	Jmjd1c
7.68137e-37	0.304168	0.694	0.522	1.94008e-32	6	Kmt2c
4.30169e-35	0.253094	1	0.892	1.08648e-30	6	Ank2
3.01105e-32	0.299654	0.999	0.829	7.60501e-28	6	Frmd4a
1.51047e-30	0.254518	0.995	0.779	3.81498e-26	6	Nav2
3.53714e-30	0.271723	1	0.912	8.93375e-26	6	Fus
2.63984e-28	0.288839	0.649	0.52	6.66743e-24	6	Ddx17
1.57201e-27	0.459896	0.395	0.327	3.97042e-23	6	Lars2
3.00845e-26	0.259088	0.998	0.899	7.59844e-22	6	Luc7l3
1.81987e-16	0.388452	0.324	0.272	4.59645e-12	6	mt-Nd6
0	1.015	1	0.964	0	7	Gria2
1.63998e-273	0.887018	1	0.775	4.1421e-269	7	Igfbpl1
8.85084e-259	0.808668	0.989	0.731	2.23546e-254	7	Mir99ahg
1.06518e-256	0.865221	0.997	0.755	2.69033e-252	7	Gm26871
1.22092e-227	0.694738	0.991	0.771	3.08367e-223	7	Cttnbp2
2.26929e-223	0.71276	0.998	0.778	5.73154e-219	7	Meis2
1.08981e-217	0.739197	0.991	0.761	2.75254e-213	7	2610203C20Rik
1.04142e-166	0.39279	1	1	2.63032e-162	7	Gm42418
1.46665e-161	0.653453	0.992	0.879	3.70431e-157	7	Epha5
1.13201e-159	0.64664	0.489	0.174	2.85911e-155	7	Sema3c
5.12292e-155	0.528863	0.993	0.826	1.2939e-150	7	Trim2
6.81967e-145	0.587231	0.979	0.664	1.72245e-140	7	Zbtb20
1.19733e-144	0.363155	1	0.992	3.0241e-140	7	Tcf4
1.89803e-142	0.547648	0.971	0.772	4.79384e-138	7	Plxna2
3.30884e-136	0.55618	0.884	0.589	8.35713e-132	7	Cntn2
1.36502e-131	0.558895	0.443	0.169	3.44763e-127	7	Svet1
1.17866e-127	0.589632	0.64	0.358	2.97695e-123	7	Frmd4b
4.79643e-125	0.538554	0.989	0.788	1.21144e-120	7	Pou3f2
4.36266e-121	0.446356	0.997	0.855	1.10188e-116	7	Pou3f3
9.34276e-121	0.599558	0.756	0.539	2.3597e-116	7	Gm37928
7.42151e-120	0.423065	0.999	0.942	1.87445e-115	7	Auts2
1.15584e-114	0.460558	0.986	0.83	2.91931e-110	7	Frmd4a
6.33302e-107	0.427198	0.984	0.896	1.59953e-102	7	Ptprs
2.46845e-104	0.331308	1	0.982	6.23457e-100	7	Sox11
2.71987e-97	0.451241	0.921	0.71	6.86959e-93	7	Robo2
1.95235e-95	0.505995	0.49	0.236	4.93106e-91	7	Unc5d
4.91227e-92	0.335924	1	0.975	1.24069e-87	7	Son
7.68661e-91	0.43466	0.981	0.867	1.94141e-86	7	Tia1
3.80345e-90	0.561459	0.591	0.362	9.60638e-86	7	Nrp1
1.98526e-88	0.40503	0.96	0.856	5.01418e-84	7	Slc24a5
7.04436e-87	0.296086	1	0.96	1.77919e-82	7	Nfib
6.23163e-83	0.391509	0.33	0.131	1.57392e-78	7	Gm9911
5.4429e-79	0.341226	1	0.91	1.37471e-74	7	Ttc28
9.56501e-75	0.281826	1	0.992	2.41583e-70	7	Celf2
6.05485e-68	0.335003	0.96	0.807	1.52927e-63	7	Ctnnb1
2.24853e-65	0.348093	0.962	0.849	5.67912e-61	7	Nktr
3.58526e-64	0.304632	1	0.909	9.0553e-60	7	Myt1l
7.88313e-64	0.327938	0.981	0.886	1.99104e-59	7	Snrnp70
5.84656e-63	0.309209	0.991	0.93	1.47667e-58	7	Fubp1
7.3758e-63	0.284641	0.988	0.908	1.86291e-58	7	Gpm6b
2.14285e-62	0.31944	0.852	0.708	5.41218e-58	7	Rbm5
3.58138e-61	0.32736	0.98	0.89	9.0455e-57	7	Luc7l2
4.05898e-54	0.263785	0.948	0.806	1.02518e-49	7	Gm3764
3.59431e-53	0.412095	0.45	0.288	9.07816e-49	7	Gm43843
1.00384e-51	0.301574	0.992	0.909	2.5354e-47	7	Pnisr
2.27557e-50	0.306896	0.821	0.672	5.7474e-46	7	D430041D05Rik
1.8779e-49	0.385239	0.955	0.666	4.74301e-45	7	Xist
4.52142e-49	0.257785	0.997	0.949	1.14197e-44	7	Sf3b1
3.48579e-48	0.278965	0.998	0.904	8.80405e-44	7	Bcl11a
1.76505e-47	0.278056	0.873	0.734	4.45799e-43	7	C130071C03Rik
2.64738e-47	0.417115	0.612	0.512	6.68649e-43	7	Sorbs2
1.23992e-46	0.270584	0.998	0.872	3.13165e-42	7	Neurod2
2.85317e-46	0.339861	0.983	0.859	7.20626e-42	7	Kcnq1ot1
4.11638e-46	0.272723	0.888	0.769	1.03967e-41	7	Cpsf6
2.32099e-45	0.268767	0.976	0.854	5.86212e-41	7	Ank3
4.12092e-45	0.304062	0.287	0.145	1.04082e-40	7	Gm15594
2.00772e-43	0.342609	0.401	0.246	5.07091e-39	7	C130023A14Rik
2.74486e-42	0.254128	0.927	0.783	6.93268e-38	7	Nav2
2.97512e-42	0.37366	0.497	0.358	7.51426e-38	7	Pcdh8
6.2944e-42	0.270936	0.872	0.753	1.58978e-37	7	Ilf2
1.39257e-41	0.272603	0.92	0.815	3.51721e-37	7	Ptbp2
2.98407e-41	0.259584	0.99	0.893	7.53686e-37	7	Ank2
4.04171e-41	0.353003	0.448	0.296	1.02081e-36	7	Gm37606
1.81704e-40	0.25683	0.993	0.931	4.58929e-36	7	Arglu1
2.32507e-40	0.26397	0.868	0.745	5.87243e-36	7	Enah
3.60598e-40	0.285962	0.717	0.604	9.10762e-36	7	Lrp8
4.06521e-38	0.324347	0.678	0.591	1.02675e-33	7	Mllt3
5.712e-38	0.296683	0.714	0.623	1.44268e-33	7	Srek1
2.01212e-37	0.367931	0.612	0.488	5.08202e-33	7	Gabra2
4.34007e-36	0.254039	0.805	0.709	1.09617e-31	7	Apc2
6.19659e-36	0.35505	0.527	0.404	1.56507e-31	7	Epha3
1.69953e-34	0.363192	0.519	0.421	4.29251e-30	7	Gm4258
1.30785e-33	0.318188	0.378	0.248	3.30324e-29	7	Nkain3
3.21183e-33	0.255817	0.865	0.783	8.11211e-29	7	Clstn1
6.28178e-32	0.37352	0.478	0.388	1.58659e-27	7	Ppfia2
2.80328e-31	0.266769	0.739	0.669	7.08024e-27	7	Rbm4b
5.04783e-31	0.35445	0.463	0.348	1.27493e-26	7	Dleu2
1.04642e-27	0.25833	0.681	0.631	2.64293e-23	7	Dhx30
5.66465e-26	0.260041	0.291	0.18	1.43072e-21	7	Wbscr17
5.71714e-26	0.340103	0.387	0.284	1.44398e-21	7	Plekha5
1.80396e-20	0.255573	0.642	0.572	4.55625e-16	7	Phip
5.22917e-19	0.302546	0.498	0.46	1.32073e-14	7	Gm42992
9.2317e-18	0.267003	0.55	0.528	2.33165e-13	7	Zfp57
8.3218e-12	0.260521	0.401	0.365	2.10184e-07	7	Eml5
0	1.93947	0.809	0.185	0	8	Npy
0	1.59566	0.997	0.44	0	8	Gucy1a3
0	1.52779	0.948	0.746	0	8	Syt4
0	1.33808	0.873	0.33	0	8	Nrgn
0	1.29189	0.706	0.062	0	8	Scg2
0	1.22243	0.963	0.637	0	8	Foxp1
0	1.12159	0.998	0.864	0	8	Gap43
0	1.08044	0.954	0.279	0	8	Gucy1b3
0	1.01979	0.828	0.163	0	8	Nwd2
0	0.915651	0.945	0.382	0	8	Pik3r1
0	0.829619	0.822	0.211	0	8	Plppr4
0	0.824982	0.771	0.203	0	8	Tenm1
0	0.813762	0.83	0.221	0	8	Pcsk2
0	0.813567	1	0.931	0	8	Stmn2
0	0.779015	0.704	0.136	0	8	Vsnl1
0	0.778851	0.875	0.289	0	8	Ncald
0	0.762931	0.819	0.229	0	8	Gnb4
0	0.697189	0.752	0.246	0	8	Ldb2
0	0.694345	0.956	0.514	0	8	Sybu
0	0.688429	1	0.994	0	8	Calm1
0	0.677544	0.871	0.304	0	8	Arhgap20
0	0.660094	0.733	0.147	0	8	Mast4
0	0.655671	0.882	0.35	0	8	Fabp3
0	0.655201	0.887	0.324	0	8	Ablim1
0	0.649632	0.766	0.2	0	8	Rapgef5
0	0.635647	0.577	0.073	0	8	Lrrtm3
0	0.630162	0.589	0.098	0	8	Trpc5
0	0.622952	0.551	0.036	0	8	Gm2694
0	0.617471	0.762	0.219	0	8	Lrrn3
0	0.616792	0.454	0.062	0	8	Cav1
0	0.548266	0.638	0.121	0	8	Gabra5
0	0.53299	0.645	0.096	0	8	Snx7
0	0.531867	0.742	0.199	0	8	Spock1
0	0.525886	0.531	0.056	0	8	Sv2b
0	0.523331	0.672	0.17	0	8	2900022M07Rik
0	0.504197	0.611	0.121	0	8	Gm38260
0	0.489192	0.599	0.146	0	8	Selenom
0	0.476597	0.612	0.143	0	8	Ackr1
0	0.471288	0.563	0.113	0	8	Shisa9
0	0.451184	0.573	0.112	0	8	Csmd3
0	0.42126	0.354	0.027	0	8	Unc13c
0	0.418824	0.353	0.043	0	8	Fosl2
0	0.416803	0.574	0.13	0	8	Plppr5
0	0.41645	0.487	0.041	0	8	Hs3st2
0	0.413755	0.463	0.041	0	8	Galnt14
0	0.409665	0.511	0.083	0	8	Lifr
0	0.400986	0.521	0.097	0	8	Bean1
0	0.394637	0.528	0.109	0	8	8030445P17Rik
0	0.392114	0.514	0.101	0	8	Grin2a
0	0.389439	0.386	0.06	0	8	Hspb3
0	0.385879	0.45	0.064	0	8	Cbln1
0	0.368031	0.379	0.041	0	8	Il1rap
0	0.359205	0.418	0.054	0	8	Cntn3
0	0.344828	0.454	0.083	0	8	Gm37628
0	0.275166	0.355	0.044	0	8	Grm7
2.33879e-307	0.283095	0.35	0.05	5.90708e-303	8	Rad51ap2
1.98085e-302	0.623168	0.822	0.299	5.00304e-298	8	Cnksr2
3.29841e-300	0.563806	0.634	0.171	8.3308e-296	8	Nr4a3
3.32714e-293	0.634013	0.811	0.284	8.40337e-289	8	Caln1
6.91932e-293	0.40048	0.529	0.118	1.74761e-288	8	Syndig1l
4.32071e-289	0.341465	0.443	0.084	1.09128e-284	8	Gm36952
4.97741e-289	0.610507	0.871	0.354	1.25715e-284	8	Lingo1
5.29145e-289	0.382606	0.452	0.087	1.33646e-284	8	Gpr22
1.95246e-288	0.616089	0.826	0.312	4.93134e-284	8	Atp2b2
9.89662e-287	0.444671	1	0.995	2.49959e-282	8	Rtn1
8.26456e-285	0.716607	0.951	0.629	2.08738e-280	8	Lsamp
6.9976e-283	0.732491	0.934	0.536	1.76738e-278	8	Osbpl1a
1.93916e-280	0.682259	0.566	0.141	4.89773e-276	8	Inhba
1.9216e-273	0.595897	0.805	0.296	4.85338e-269	8	Arhgdig
1.46416e-270	0.551441	1	0.931	3.69804e-266	8	Mapt
1.60206e-269	0.559683	1	0.994	4.04632e-265	8	Stmn1
6.76841e-266	0.656281	0.923	0.514	1.7095e-261	8	Bach2
2.57996e-265	0.468173	0.663	0.199	6.5162e-261	8	Lrrc4c
2.27154e-264	0.567329	0.764	0.281	5.73722e-260	8	Kcnmb4
3.74368e-263	0.67676	0.883	0.417	9.4554e-259	8	Nrcam
1.04293e-257	0.715636	0.973	0.725	2.63413e-253	8	Chl1
9.76921e-256	0.413036	0.493	0.116	2.46741e-251	8	Met
3.30781e-254	0.334621	0.485	0.11	8.35454e-250	8	Tmem179
2.55467e-253	0.533954	0.554	0.15	6.45234e-249	8	S100a10
1.72766e-252	0.432009	0.546	0.141	4.36355e-248	8	Gm45159
1.98777e-251	0.543946	1	0.951	5.02052e-247	8	Stmn3
6.70167e-249	0.507372	0.675	0.227	1.69264e-244	8	Hsph1
1.15666e-246	0.568272	0.999	0.962	2.92138e-242	8	Tubb2a
3.61559e-246	0.467995	1	0.99	9.13189e-242	8	Calm2
8.01678e-245	0.559926	0.748	0.292	2.0248e-240	8	Arl6ip5
1.56227e-243	0.523071	0.668	0.213	3.94582e-239	8	Grm5
7.68001e-243	0.44395	0.531	0.143	1.93974e-238	8	Wwp1
1.76843e-239	0.619229	0.966	0.761	4.46651e-235	8	Rac3
3.11286e-239	0.360975	0.498	0.124	7.86216e-235	8	Myo16
4.80499e-239	0.714213	0.819	0.345	1.2136e-234	8	Lpl
1.11825e-237	0.287638	0.38	0.074	2.82435e-233	8	Prkcg
2.62599e-237	0.283239	0.374	0.072	6.63247e-233	8	Kcnq5
1.82822e-232	0.685979	0.896	0.578	4.61754e-228	8	Nudt4
1.05424e-231	0.378711	0.475	0.115	2.66269e-227	8	Syn2
3.10462e-231	0.741769	0.853	0.465	7.84134e-227	8	Cd47
5.94718e-231	0.508571	1	0.938	1.50208e-226	8	Crmp1
3.15391e-227	0.414884	0.632	0.2	7.96582e-223	8	Slitrk5
3.63782e-222	0.485337	0.691	0.249	9.18805e-218	8	B3galt1
9.85559e-219	0.366847	0.46	0.112	2.48923e-214	8	Serpine2
1.73809e-217	0.846965	0.759	0.325	4.38989e-213	8	Rprm
1.99361e-216	0.590021	0.938	0.747	5.03527e-212	8	Mpp6
4.48782e-216	0.377497	0.586	0.179	1.13349e-211	8	Stx1a
2.51487e-214	0.653143	0.995	0.886	6.35181e-210	8	Neurod6
4.61237e-208	0.58281	0.947	0.62	1.16495e-203	8	Ptprk
4.50689e-207	0.57896	0.789	0.355	1.13831e-202	8	Cdkn1c
5.47021e-206	0.420461	0.653	0.23	1.38161e-201	8	Cadm3
1.34678e-204	0.453011	0.646	0.226	3.40156e-200	8	Cdh10
1.72272e-204	0.304896	0.401	0.092	4.35107e-200	8	E030026E10Rik
3.09854e-204	0.520513	0.993	0.874	7.82599e-200	8	Nrxn1
2.53948e-203	0.640414	0.953	0.79	6.41398e-199	8	Celf4
7.29274e-203	0.457639	0.569	0.18	1.84193e-198	8	B3glct
1.2113e-202	0.395072	0.596	0.194	3.05939e-198	8	Lrrtm1
3.71387e-202	0.257149	0.365	0.078	9.38012e-198	8	Gm45178
1.30104e-201	0.445761	0.471	0.127	3.28603e-197	8	Cntn5
1.39119e-201	0.362075	0.547	0.166	3.51374e-197	8	Rab3b
3.15765e-201	0.433215	0.49	0.136	7.97527e-197	8	Brinp1
5.5587e-201	0.454674	0.662	0.238	1.40396e-196	8	Sh3gl2
9.4714e-201	0.472508	0.653	0.235	2.39219e-196	8	Snca
8.80925e-199	0.279789	0.429	0.105	2.22495e-194	8	Prickle2
4.33746e-198	0.465591	0.716	0.287	1.09551e-193	8	Phactr3
3.3141e-196	0.250817	0.357	0.076	8.37043e-192	8	St3gal1
5.65814e-194	0.725157	0.927	0.741	1.42908e-189	8	Runx1t1
1.16287e-190	0.314099	0.416	0.103	2.93706e-186	8	Arhgap29
2.21712e-190	0.414505	1	0.962	5.59977e-186	8	Dpysl3
1.43535e-189	0.563273	0.872	0.516	3.62527e-185	8	Wasf1
1.34754e-188	0.405866	0.678	0.253	3.40347e-184	8	Rgs6
1.64346e-188	0.437703	0.704	0.286	4.15089e-184	8	Apbb2
2.19881e-188	0.477901	1	0.956	5.55352e-184	8	Tubb3
7.77555e-188	0.530974	0.95	0.783	1.96387e-183	8	Pcsk1n
9.23789e-188	0.517634	0.765	0.328	2.33321e-183	8	Nin
1.36787e-187	0.460112	0.634	0.226	3.45483e-183	8	Unc5c
2.42158e-186	0.436763	0.676	0.256	6.11619e-182	8	Ppp1r14c
2.22338e-185	0.449616	0.998	0.938	5.6156e-181	8	Uchl1
3.54372e-185	0.596935	0.804	0.391	8.95037e-181	8	Syt1
6.10683e-185	0.357823	0.495	0.145	1.5424e-180	8	Cnih3
1.24027e-183	0.301845	0.432	0.114	3.13255e-179	8	Slc17a7
4.36543e-183	0.371786	1	0.978	1.10258e-178	8	Basp1
4.42785e-183	0.370062	0.466	0.132	1.11834e-178	8	Gm43508
2.67091e-182	0.524489	0.85	0.458	6.74591e-178	8	Plk2
8.66786e-182	0.430501	1	0.999	2.18924e-177	8	Tuba1a
1.54053e-181	0.529308	0.924	0.597	3.89091e-177	8	Neto2
1.93748e-181	0.444036	1	0.961	4.8935e-177	8	Map1b
1.97279e-181	0.42437	0.763	0.328	4.98267e-177	8	Prkar1b
1.69722e-180	0.374273	0.547	0.182	4.28667e-176	8	Lsm11
1.1649e-179	0.571606	0.909	0.707	2.94219e-175	8	Dfna5
1.78229e-178	0.380443	1	0.989	4.50154e-174	8	Eid1
2.0173e-178	0.585757	0.797	0.428	5.09509e-174	8	Arhgap5
3.02519e-178	0.39282	0.72	0.282	7.64071e-174	8	Pfkp
9.19247e-178	0.327561	0.513	0.154	2.32174e-173	8	Elmo1
1.47155e-177	0.328408	0.46	0.132	3.71669e-173	8	Peli2
1.65167e-176	0.359732	0.515	0.159	4.17161e-172	8	Gabrb1
6.33841e-175	0.400775	1	0.989	1.60089e-170	8	Hmgb1
3.2799e-174	0.267908	0.36	0.085	8.28403e-170	8	Pls3
4.88284e-171	0.336934	0.452	0.126	1.23326e-166	8	Kitl
2.79003e-167	0.255412	0.388	0.1	7.04679e-163	8	Gpr26
3.19529e-166	0.437121	0.758	0.344	8.07034e-162	8	Srgap1
1.13433e-163	0.467364	0.953	0.749	2.86498e-159	8	Stmn4
1.66987e-163	0.328337	0.525	0.17	4.2176e-159	8	Wbscr17
2.43985e-163	0.3941	0.656	0.256	6.16234e-159	8	Gm45182
1.08711e-162	0.362109	0.559	0.194	2.74571e-158	8	Slco3a1
2.87766e-162	0.460871	0.984	0.891	7.26811e-158	8	Klf7
5.15243e-162	0.556872	0.987	0.866	1.30135e-157	8	Meg3
1.20481e-161	0.379917	0.475	0.145	3.04299e-157	8	Nefl
3.07555e-161	0.414815	0.76	0.333	7.76792e-157	8	Bend6
8.3594e-160	0.378384	1	0.998	2.11133e-155	8	Tubb2b
3.68383e-153	0.315555	1	1	9.30424e-149	8	Ppia
1.89286e-152	0.363362	0.698	0.293	4.7808e-148	8	Camkv
5.12942e-152	0.439876	0.761	0.364	1.29554e-147	8	Chgb
1.12838e-151	0.543159	0.598	0.243	2.84996e-147	8	Pcdh17
1.38681e-150	0.549155	0.716	0.349	3.50267e-146	8	Satb1
2.12667e-150	0.486253	0.97	0.809	5.37134e-146	8	Ntm
1.93841e-149	0.410469	0.928	0.747	4.89585e-145	8	Ywhah
2.43304e-148	0.322273	0.558	0.206	6.14514e-144	8	Fhod3
4.69719e-147	0.471044	0.835	0.509	1.18637e-142	8	Neo1
5.17052e-146	0.385225	0.53	0.186	1.30592e-141	8	Nefm
5.48339e-145	0.471392	0.91	0.705	1.38494e-140	8	Atp2a2
2.95505e-142	0.317712	0.549	0.202	7.46357e-138	8	Magi3
8.07313e-142	0.266313	0.405	0.121	2.03903e-137	8	Enox1
3.20675e-141	0.257868	0.307	0.075	8.09928e-137	8	6430573F11Rik
6.19426e-141	0.372063	0.714	0.333	1.56449e-136	8	Acot7
7.11085e-141	0.360271	0.699	0.315	1.79599e-136	8	Psd
3.40566e-140	0.431081	0.897	0.592	8.60166e-136	8	Adgrb3
1.38768e-139	0.369848	1	0.993	3.50486e-135	8	Tmsb10
2.1712e-138	0.293425	0.53	0.193	5.48381e-134	8	Acvr1
3.19524e-138	0.416099	0.998	0.963	8.07022e-134	8	Pbx1
1.39632e-137	0.266621	0.447	0.143	3.52669e-133	8	Gm45183
1.4261e-137	0.374077	0.979	0.874	3.6019e-133	8	Kifap3
1.66611e-137	0.284737	0.502	0.175	4.2081e-133	8	Gm45176
5.83511e-137	0.323938	0.538	0.206	1.47377e-132	8	Ift57
1.078e-136	0.37082	0.716	0.328	2.7227e-132	8	Rhou
8.04229e-135	0.309113	0.539	0.204	2.03124e-130	8	Ank
1.41505e-134	0.279183	0.449	0.148	3.574e-130	8	Cpne5
2.954e-134	0.269378	0.469	0.159	7.46093e-130	8	Adap1
6.81176e-134	0.417576	0.717	0.346	1.72045e-129	8	Nlgn1
9.93266e-133	0.311506	0.617	0.249	2.50869e-128	8	Sncb
3.5647e-132	0.369518	0.748	0.344	9.00336e-128	8	Rian
5.37811e-132	0.445057	1	0.912	1.35835e-127	8	Mef2c
6.84045e-131	0.338026	0.997	0.976	1.72769e-126	8	Ywhaz
7.42311e-130	0.341567	0.61	0.259	1.87485e-125	8	Ext1
2.68883e-129	0.328048	0.591	0.245	6.79118e-125	8	Pdgfa
2.94453e-129	0.372595	0.587	0.244	7.43699e-125	8	B3galt2
1.95354e-128	0.696002	0.547	0.229	4.93405e-124	8	Cck
2.48619e-128	0.342919	0.996	0.964	6.27936e-124	8	Rtn4
1.42207e-127	0.371827	0.757	0.358	3.59172e-123	8	Lrfn5
4.83973e-126	0.312991	1	0.996	1.22237e-121	8	Selenow
6.74478e-126	0.539441	0.954	0.867	1.70353e-121	8	Enc1
8.33931e-126	0.285412	0.523	0.199	2.10626e-121	8	Eef1a2
1.70771e-125	0.362917	0.996	0.967	4.31316e-121	8	Dpysl2
1.21284e-124	0.359493	0.739	0.372	3.06327e-120	8	Bok
1.9145e-124	0.343843	0.985	0.917	4.83544e-120	8	Map1lc3a
6.63446e-124	0.33093	0.691	0.322	1.67567e-119	8	Dlg2.1
1.24109e-123	0.376226	0.919	0.733	3.13461e-119	8	Pja2
5.28978e-123	0.349415	0.981	0.919	1.33604e-118	8	Serf1
5.86778e-123	0.366789	0.777	0.415	1.48202e-118	8	Gpr27
2.9028e-122	0.307477	0.624	0.269	7.33161e-118	8	Ppp2r2c
4.34669e-122	0.369518	0.773	0.407	1.09784e-117	8	Pak7
4.67062e-122	0.30512	0.568	0.23	1.17966e-117	8	Dtx4
7.84666e-122	0.303415	1	0.958	1.98183e-117	8	Nsg1
2.45211e-121	0.302144	0.587	0.248	6.19329e-117	8	Nptxr
3.28543e-121	0.311128	0.491	0.184	8.29801e-117	8	Zdhhc2
1.19613e-120	0.290078	0.389	0.125	3.02106e-116	8	Efna5
3.94461e-119	0.262572	0.45	0.161	9.9629e-115	8	Asns
3.71856e-118	0.424999	0.949	0.818	9.39197e-114	8	Ssbp2
3.08191e-117	0.357357	0.796	0.46	7.78398e-113	8	Ppp2r2a
4.35995e-117	0.360924	0.69	0.337	1.10119e-112	8	Arl4a
2.58463e-115	0.273198	1	0.999	6.52799e-111	8	Cfl1
3.8475e-115	0.359303	0.55	0.226	9.71762e-111	8	Cdh13
4.61319e-115	0.310262	0.635	0.277	1.16515e-110	8	Caly
7.28695e-115	0.367706	0.665	0.321	1.84046e-110	8	Klf6
9.01917e-115	0.366002	0.933	0.756	2.27797e-110	8	Nell2
1.17861e-113	0.336594	0.639	0.302	2.97682e-109	8	Fgf13
3.81939e-113	0.265436	0.524	0.209	9.64662e-109	8	Ptpn5
5.48557e-113	0.37377	0.896	0.65	1.38549e-108	8	Map9
6.9531e-113	0.363353	0.913	0.718	1.75614e-108	8	Serp2
7.19444e-113	0.349953	0.96	0.874	1.8171e-108	8	Fkbp1a
1.6224e-111	0.439995	0.965	0.892	4.09769e-107	8	Zeb2
1.9922e-111	0.256721	0.49	0.191	5.03171e-107	8	Cplx1
3.22612e-111	0.404066	0.843	0.557	8.14821e-107	8	Snap25
3.61791e-111	0.421694	0.791	0.473	9.13776e-107	8	Tmem108
5.63914e-111	0.468283	0.91	0.794	1.42428e-106	8	Hmgcs1
5.99535e-111	0.293548	1	1	1.51425e-106	8	Malat1
6.73592e-111	0.388447	0.785	0.464	1.70129e-106	8	Dok5
2.79837e-110	0.32373	0.996	0.919	7.06785e-106	8	Ly6h
3.21466e-110	0.322137	0.625	0.29	8.11927e-106	8	Tle3
8.45174e-110	0.348198	0.839	0.518	2.13466e-105	8	Gas7
9.47006e-110	0.302491	1	0.963	2.39185e-105	8	Thra
2.26269e-109	0.323503	0.689	0.337	5.71489e-105	8	Plppr1
3.89345e-109	0.39275	0.53	0.229	9.8337e-105	8	Dok4
5.17798e-109	0.376866	0.72	0.385	1.3078e-104	8	Ndrg3
5.28078e-107	0.266747	0.492	0.198	1.33377e-102	8	Syn1
7.6806e-107	0.344762	0.678	0.328	1.93989e-102	8	Pcdh7
8.16628e-107	0.309533	0.975	0.873	2.06256e-102	8	Rab3a
1.71098e-106	0.315631	0.688	0.346	4.32142e-102	8	Snap91
4.40564e-106	0.334816	0.676	0.347	1.11273e-101	8	Rap2a
1.16366e-105	0.350739	0.899	0.686	2.93905e-101	8	Sms
1.56208e-104	0.321572	0.682	0.339	3.94535e-100	8	Pclo
2.59505e-104	0.321914	0.957	0.834	6.55432e-100	8	Gnao1
3.86834e-104	0.278208	1	0.997	9.77028e-100	8	Tubb5
9.20773e-104	0.308374	0.736	0.385	2.3256e-99	8	Cd200
3.30697e-103	0.264801	0.999	0.997	8.35242e-99	8	Ywhae
4.27067e-103	0.328645	0.746	0.421	1.07864e-98	8	Stx7
1.04929e-102	0.32533	0.931	0.801	2.6502e-98	8	Klc1
1.47622e-102	0.317898	0.684	0.346	3.72848e-98	8	Ppp1r1a
1.61889e-102	0.265638	0.502	0.207	4.08882e-98	8	Cdk14
5.46958e-100	0.31289	0.62	0.296	1.38145e-95	8	2900079G21Rik
1.98828e-99	0.437856	0.618	0.315	5.0218e-95	8	Negr1
2.5138e-95	0.338289	0.739	0.424	6.34909e-91	8	Slc35f1
2.64338e-95	0.282414	0.578	0.274	6.67637e-91	8	1110008P14Rik
4.6647e-95	0.338259	0.989	0.796	1.17816e-90	8	9130024F11Rik
2.39893e-94	0.266953	0.553	0.247	6.05897e-90	8	Gm10115
3.64299e-94	0.322075	0.76	0.441	9.2011e-90	8	Olfm2
2.51533e-93	0.267386	0.581	0.269	6.35297e-89	8	Scube1
1.35956e-92	0.330021	0.771	0.466	3.43385e-88	8	Pak3
1.81078e-92	0.285466	0.578	0.263	4.57349e-88	8	Lmo7
2.10881e-92	0.272394	0.993	0.955	5.32621e-88	8	Ywhab
1.01721e-91	0.284476	0.667	0.345	2.56918e-87	8	Gprin1
2.61485e-91	0.289355	0.705	0.378	6.60434e-87	8	Syt16
2.66686e-90	0.251281	0.528	0.239	6.7357e-86	8	Lrrc73
3.34351e-90	0.278304	0.72	0.392	8.44471e-86	8	Itfg1
3.48439e-90	0.334702	0.808	0.565	8.80052e-86	8	Oxct1
5.47244e-90	0.250366	0.525	0.236	1.38217e-85	8	Syngr3
2.80567e-89	0.258392	0.549	0.258	7.08628e-85	8	Rab4a
1.0414e-88	0.3537	0.874	0.708	2.63026e-84	8	Phactr1
1.20827e-88	0.266716	0.606	0.298	3.05172e-84	8	Erc2
8.33284e-88	0.264234	0.482	0.214	2.10462e-83	8	Mmd
1.0169e-87	0.257289	0.565	0.265	2.56839e-83	8	Psd3
2.46966e-87	0.327324	0.804	0.529	6.23762e-83	8	Cacna2d1
4.75978e-86	0.256637	0.476	0.205	1.20218e-81	8	Rgs17
1.72965e-85	0.273683	0.639	0.329	4.36858e-81	8	Rangap1
4.49043e-85	0.319276	0.834	0.576	1.13415e-80	8	Tmem158
1.82926e-84	0.2826	0.608	0.312	4.62016e-80	8	Snx10
3.55553e-84	0.275243	0.623	0.32	8.98019e-80	8	Syt7
4.40348e-84	0.271492	0.533	0.251	1.11219e-79	8	Tmem150c
4.32702e-83	0.276139	0.971	0.819	1.09287e-78	8	Grin2b
1.22337e-82	0.312966	0.772	0.497	3.08987e-78	8	Map4
1.32933e-82	0.303304	0.773	0.491	3.35749e-78	8	Fam49b
1.68409e-82	0.30046	0.85	0.658	4.25351e-78	8	Snap47
4.61984e-82	0.283854	0.929	0.823	1.16683e-77	8	Crip2
5.91992e-82	0.281456	0.968	0.889	1.49519e-77	8	Ywhag
9.87009e-82	0.267052	0.982	0.9	2.49289e-77	8	Atp2b1
1.15049e-81	0.251689	1	0.967	2.90579e-77	8	Ncam1
3.56533e-81	0.28639	0.929	0.838	9.00496e-77	8	Capza2
6.58152e-81	0.43427	0.847	0.704	1.66229e-76	8	Ivns1abp
7.60959e-81	0.351178	0.423	0.177	1.92195e-76	8	Grp
9.30673e-81	0.26188	0.897	0.662	2.3506e-76	8	Prkce
1.21618e-80	0.291964	0.731	0.431	3.07172e-76	8	Sox5
2.46235e-80	0.2864	0.944	0.728	6.21915e-76	8	Satb2
1.10249e-79	0.251714	0.55	0.266	2.78457e-75	8	Gnal
6.06777e-79	0.358604	0.928	0.817	1.53254e-74	8	Cadm2
1.63109e-78	0.282717	0.895	0.676	4.11963e-74	8	Hecw1
1.63802e-78	0.253494	0.602	0.315	4.13716e-74	8	Prmt2
1.85247e-78	0.275315	0.722	0.415	4.67878e-74	8	Prr7
2.6572e-78	0.282707	0.762	0.476	6.71129e-74	8	Adss
7.36336e-78	0.327108	0.924	0.821	1.85977e-73	8	Hmgcr
8.4989e-77	0.258136	0.799	0.492	2.14657e-72	8	Dync1i1
2.23041e-76	0.280372	0.778	0.487	5.63335e-72	8	Dlgap1
1.95131e-75	0.272832	0.946	0.887	4.92843e-71	8	Rala
5.8632e-75	0.253835	0.995	0.936	1.48087e-70	8	Mllt11
8.45371e-75	0.293073	0.89	0.753	2.13515e-70	8	Khdrbs3
6.63616e-74	0.565963	0.806	0.768	1.6761e-69	8	Lmo4
2.40587e-73	0.42498	0.842	0.774	6.07652e-69	8	Opcml
9.42741e-73	0.263178	0.691	0.401	2.38108e-68	8	Kctd13
1.02811e-72	0.268426	0.746	0.456	2.5967e-68	8	Ids
3.56854e-72	0.259653	0.5	0.246	9.01306e-68	8	Nme2
7.58262e-71	0.311834	0.447	0.203	1.91514e-66	8	Cxxc4
2.44459e-70	0.270354	0.823	0.581	6.17429e-66	8	L1cam
2.91621e-70	0.263181	0.992	0.903	7.36547e-66	8	Ptprd
1.03279e-69	0.25489	0.961	0.873	2.60853e-65	8	Gng3
2.34494e-69	0.27404	0.77	0.519	5.92261e-65	8	Tanc2
9.54047e-67	0.250301	0.907	0.822	2.40964e-62	8	Rab6a
1.22807e-66	0.38519	0.576	0.33	3.10174e-62	8	Chst2
1.54379e-66	0.289497	0.792	0.559	3.89914e-62	8	Elmod1
9.26193e-65	0.269087	0.787	0.569	2.33929e-60	8	Wsb2
2.97198e-63	0.260623	0.574	0.319	7.50634e-59	8	Mgst3
1.87242e-55	0.276959	0.364	0.172	4.72917e-51	8	Lhfp
1.34181e-53	0.350422	0.448	0.241	3.389e-49	8	Lmo3
1.77895e-50	0.254835	0.745	0.561	4.49309e-46	8	Chd3os
0	1.38773	0.601	0.013	0	9	Eomes
0	1.22723	0.897	0.276	0	9	Mdk
0	1.20803	0.994	0.776	0	9	Igfbpl1
0	1.20778	0.698	0.071	0	9	Pcp4
0	1.18443	0.888	0.114	0	9	Rnd2
0	1.14549	1	0.663	0	9	Zbtb20
0	1.04617	1	0.982	0	9	Sox11
0	1.0101	1	0.778	0	9	Meis2
0	1.00825	0.851	0.221	0	9	Unc5d
0	0.999743	0.91	0.35	0	9	Pam
0	0.995537	0.764	0.111	0	9	Cdk6
0	0.989582	0.806	0.098	0	9	Sstr2
0	0.958906	1	0.96	0	9	Nfib
0	0.90542	0.87	0.315	0	9	Cdk2ap1
0	0.874908	0.993	0.761	0	9	2610203C20Rik
0	0.872491	0.998	0.732	0	9	Mir99ahg
0	0.822681	0.747	0.163	0	9	Sema3c
0	0.800675	0.739	0.156	0	9	Svet1
0	0.795147	0.654	0.116	0	9	Ezr
0	0.77314	0.823	0.28	0	9	Gm37606
0	0.765424	0.708	0.197	0	9	Cdh4
0	0.761882	0.612	0.081	0	9	Neurod1
0	0.753349	0.994	0.827	0	9	Trim2
0	0.690625	0.656	0.117	0	9	Gm9911
0	0.68342	0.662	0.171	0	9	Sorl1
0	0.683024	0.76	0.18	0	9	Ccnd2
0	0.653429	1	1	0	9	H3f3b
0	0.609498	0.738	0.232	0	9	C130023A14Rik
0	0.577875	0.271	0.023	0	9	Neurog2
0	0.572864	0.498	0.051	0	9	Nrn1
0	0.563365	0.545	0.09	0	9	Abca1
0	0.551845	0.532	0.078	0	9	Zfhx4
0	0.551551	0.582	0.117	0	9	Scrt2
0	0.550466	0.587	0.125	0	9	Plekhf2
0	0.54666	0.515	0.059	0	9	Sema5a
0	0.520398	0.552	0.112	0	9	Pax6
0	0.503552	0.536	0.107	0	9	Tshz1
0	0.498365	0.401	0.031	0	9	Mfng
0	0.442281	0.345	0.023	0	9	Mfap4
0	0.439568	0.485	0.096	0	9	Rasgef1b
0	0.436047	0.476	0.085	0	9	Maml3
0	0.434885	0.416	0.067	0	9	Celsr1
0	0.413672	0.459	0.078	0	9	Gm45652
0	0.361237	0.294	0.03	0	9	Btbd17
0	0.307668	0.294	0.025	0	9	Cxcl12
5.78886e-307	0.381576	0.416	0.072	1.46209e-302	9	C130089K02Rik
2.41267e-299	0.813386	0.935	0.595	6.09369e-295	9	Lrp8
1.29604e-295	0.287517	0.285	0.035	3.2734e-291	9	Stac2
5.33596e-291	0.654676	1	0.976	1.3477e-286	9	Ppp1r14b
6.02774e-291	0.322118	0.271	0.032	1.52243e-286	9	Uaca
5.85443e-286	0.539576	0.616	0.174	1.47865e-281	9	Rcor2
2.59964e-285	0.741712	0.765	0.283	6.5659e-281	9	Lmo1
8.15722e-273	0.698621	0.795	0.321	2.06027e-268	9	H1f0
6.10352e-272	0.642567	0.751	0.273	1.54157e-267	9	Trim9
2.69695e-269	0.306196	0.297	0.041	6.81169e-265	9	Pde1c
3.37197e-265	0.763772	0.994	0.788	8.51658e-261	9	Pou3f2
7.54636e-265	0.583507	0.636	0.198	1.90598e-260	9	Slc17a6
6.05807e-263	0.52387	0.575	0.154	1.53009e-258	9	Klf3
8.30356e-258	0.684799	0.874	0.441	2.09723e-253	9	Cdkn1b
2.50881e-255	0.74896	0.972	0.67	6.3365e-251	9	Nfia
1.00578e-253	0.666542	0.954	0.775	2.5403e-249	9	Ppp2r2b
7.209e-253	0.533881	0.999	0.995	1.82078e-248	9	Prdx2
1.0837e-251	0.7024	0.96	0.699	2.73711e-247	9	Lhx2
2.59941e-251	0.457033	1	0.992	6.56533e-247	9	Tcf4
1.1121e-243	0.652494	0.733	0.29	2.80882e-239	9	Elavl4
1.82951e-238	0.501589	0.573	0.168	4.6208e-234	9	Wbscr17
3.16487e-233	0.435982	0.499	0.128	7.99351e-229	9	Pdlim4
9.5945e-224	0.28178	0.264	0.039	2.42328e-219	9	Rwdd3
9.76181e-223	0.330875	0.415	0.093	2.46554e-218	9	F2r
1.32547e-217	0.540561	0.748	0.3	3.34775e-213	9	Tcf12
3.85271e-217	0.409504	1	1	9.73078e-213	9	Rps14
9.36484e-212	0.403418	0.507	0.142	2.36528e-207	9	Carmil3
4.92517e-211	0.299055	0.344	0.067	1.24395e-206	9	Fzd2
4.80697e-207	0.526574	0.605	0.212	1.2141e-202	9	Mfap2
8.36592e-206	0.454086	0.58	0.188	2.11298e-201	9	Adgrg1
3.33932e-205	0.410383	0.507	0.144	8.43412e-201	9	Gm36963
4.75992e-204	0.636124	0.735	0.31	1.20221e-199	9	Negr1
9.92033e-204	0.425525	0.628	0.208	2.50558e-199	9	Fam210b
2.23826e-202	0.433751	0.693	0.246	5.65318e-198	9	Msi2
3.70638e-200	0.519765	0.915	0.615	9.3612e-196	9	H2afv
4.25414e-197	0.324913	0.382	0.087	1.07447e-192	9	Dmrta2
1.102e-196	0.590763	0.91	0.656	2.78333e-192	9	Ddah2
1.42684e-195	0.413812	0.513	0.152	3.60377e-191	9	Cbfa2t3
3.10068e-195	0.394199	1	1	7.83139e-191	9	Rps24
1.47216e-191	0.370831	0.505	0.15	3.71823e-187	9	Tmem178
1.8184e-190	0.407996	1	0.999	4.59274e-186	9	Rps9
1.14815e-188	0.432865	1	0.987	2.89987e-184	9	Sox4
7.97669e-184	0.601634	0.855	0.501	2.01467e-179	9	Sorbs2
9.21496e-184	0.538674	0.921	0.722	2.32742e-179	9	Cdk4
1.14538e-180	0.424309	0.999	0.987	2.8929e-176	9	Hnrnpa1
2.55476e-179	0.331677	0.379	0.094	6.45255e-175	9	Slc30a10
1.09388e-176	0.552202	0.775	0.375	2.76281e-172	9	Cited2
2.431e-176	0.425582	0.534	0.178	6.13997e-172	9	Hs3st1
2.00399e-175	0.388877	0.53	0.169	5.06147e-171	9	Palmd
2.23888e-174	0.293237	0.385	0.097	5.65474e-170	9	Rai14
8.83778e-174	0.329403	1	1	2.23216e-169	9	Tpt1
1.27788e-173	0.265003	0.275	0.052	3.22754e-169	9	Tead2
9.00151e-173	0.279934	0.334	0.076	2.27351e-168	9	Prdm16
9.51396e-173	0.588425	0.919	0.703	2.40294e-168	9	Elavl2
8.21106e-172	0.291614	0.328	0.073	2.07387e-167	9	Gm20033
8.99504e-172	0.500587	0.753	0.335	2.27188e-167	9	Dleu2
4.06935e-170	0.498305	0.72	0.326	1.0278e-165	9	Tbr1
1.09804e-169	0.427468	0.404	0.106	2.77333e-165	9	Chd7
1.32815e-169	0.490451	0.945	0.78	3.35452e-165	9	Ldhb
4.87622e-164	0.257912	0.316	0.07	1.23159e-159	9	Kcnn3
1.89914e-163	0.556299	0.907	0.766	4.79666e-159	9	Kif21b
1.06352e-160	0.330717	0.334	0.081	2.68613e-156	9	Ulk4
1.03796e-159	0.270183	0.382	0.098	2.62158e-155	9	Clic1
8.48968e-159	0.350853	1	1	2.14424e-154	9	Rpl18a
1.48159e-158	0.503439	0.961	0.807	3.74205e-154	9	Ctnnb1
3.27479e-156	0.252695	0.317	0.073	8.27114e-152	9	Zfp219
1.93857e-155	0.439508	0.979	0.897	4.89624e-151	9	Ptprs
1.19554e-153	0.294265	1	1	3.01956e-149	9	H3f3a
8.77255e-153	0.287986	0.355	0.093	2.21568e-148	9	Ankrd6
2.31732e-152	0.446697	0.96	0.836	5.85285e-148	9	H2afy
3.85558e-152	0.334602	0.506	0.171	9.73805e-148	9	Cxxc5
8.11189e-152	0.461824	0.972	0.877	2.04882e-147	9	Mex3a
1.26178e-151	0.296801	0.347	0.089	3.18688e-147	9	Pbx3
2.72158e-148	0.305252	0.457	0.144	6.8739e-144	9	Dscaml1
3.83527e-148	0.465259	0.995	0.855	9.68675e-144	9	Pou3f3
6.65511e-147	0.326924	0.389	0.113	1.68088e-142	9	Nt5dc2
9.71747e-147	0.342755	1	1	2.45434e-142	9	Rpl32
7.16376e-144	0.363186	0.448	0.144	1.80935e-139	9	Lima1
1.11136e-142	0.469615	0.709	0.374	2.80695e-138	9	Ap3s1
3.98992e-142	0.603518	0.897	0.678	1.00773e-137	9	Gm17750
4.18932e-142	0.390488	0.621	0.261	1.0581e-137	9	Efnb1
4.75449e-142	0.351846	0.486	0.166	1.20084e-137	9	Tead1
2.48918e-141	0.322652	0.507	0.182	6.28693e-137	9	Cbfa2t2
9.23026e-141	0.494117	0.666	0.32	2.33129e-136	9	Igsf8
1.66171e-137	0.449673	0.717	0.362	4.19698e-133	9	Ier5
2.34308e-137	0.432448	0.978	0.889	5.91793e-133	9	Chd4
7.08211e-137	0.315748	1	1	1.78873e-132	9	Rps21
4.26439e-132	0.494022	0.926	0.774	1.07706e-127	9	Cttnbp2
7.21022e-132	0.3885	0.973	0.908	1.82109e-127	9	Hmgn1
1.10739e-131	0.29243	0.432	0.141	2.79695e-127	9	Erbin
1.14317e-131	0.435689	0.686	0.342	2.88732e-127	9	Npc2
1.45332e-131	0.318917	1	1	3.67065e-127	9	Rps11
3.98898e-130	0.292076	0.412	0.135	1.0075e-125	9	Bcar1
5.62626e-130	0.259796	0.367	0.108	1.42102e-125	9	Gm37311
2.17921e-129	0.329137	0.524	0.203	5.50403e-125	9	Tcf3
9.77111e-129	0.491537	0.708	0.381	2.46789e-124	9	Hes6
7.43932e-126	0.409267	0.981	0.941	1.87895e-121	9	Nnat
3.37324e-125	0.264626	0.342	0.098	8.5198e-121	9	Myt1
7.60375e-125	0.298054	0.404	0.134	1.92048e-120	9	Rab8b
2.10532e-123	0.389523	1	0.985	5.3174e-119	9	Nfix
7.2007e-123	0.401608	0.928	0.804	1.81868e-118	9	Zfp292
5.65549e-121	0.351612	0.579	0.241	1.42841e-116	9	Insm1
1.60402e-120	0.259581	0.295	0.079	4.05128e-116	9	Fam53b
2.51005e-120	0.520301	0.779	0.509	6.33964e-116	9	Tenm4
2.18025e-119	0.38742	0.634	0.299	5.50665e-115	9	Baz2b
3.3813e-118	0.272224	0.397	0.131	8.54014e-114	9	Ddr1
4.3323e-118	0.35613	0.986	0.964	1.09421e-113	9	Uqcrh
1.69379e-117	0.3291	0.524	0.216	4.27801e-113	9	Acly
2.09701e-117	0.357465	0.521	0.219	5.29642e-113	9	Lzts1
3.92329e-116	0.255749	0.384	0.124	9.90906e-112	9	Clic4
1.09335e-115	0.476812	0.689	0.357	2.76147e-111	9	Frmd4b
3.2908e-114	0.428246	0.892	0.767	8.31158e-110	9	Tagln3
3.45582e-114	0.362547	0.673	0.333	8.72837e-110	9	Atp6v0e
5.16845e-114	0.254875	0.342	0.104	1.3054e-109	9	Bbx
2.93205e-113	0.284546	0.326	0.098	7.40548e-109	9	Heg1
2.16402e-112	0.309507	1	0.999	5.46566e-108	9	Rpl36
2.33733e-110	0.353439	0.627	0.3	5.90339e-106	9	Ralgapa2
1.92942e-109	0.356784	0.607	0.286	4.87314e-105	9	Crtc3
4.5104e-108	0.294416	1	0.998	1.13919e-103	9	Ddx5
5.70818e-108	0.294205	1	0.999	1.44171e-103	9	Rps15a
6.40038e-107	0.313765	0.534	0.229	1.61654e-102	9	Ptpn4
7.36919e-107	0.400454	0.908	0.77	1.86124e-102	9	Setbp1
7.62652e-105	0.367307	0.561	0.263	1.92623e-100	9	Pou2f1
1.63996e-104	0.287844	1	0.996	4.14204e-100	9	Eif4g2
6.3798e-104	0.445759	0.822	0.564	1.61135e-99	9	Phip
2.62683e-103	0.308948	0.502	0.211	6.63458e-99	9	Eci2
2.65574e-103	0.275137	1	0.999	6.7076e-99	9	Rpl34
9.62484e-102	0.273997	0.447	0.171	2.43095e-97	9	Golim4
2.50003e-101	0.261367	0.351	0.117	6.31432e-97	9	Rnd3
3.92483e-101	0.400276	0.96	0.909	9.91293e-97	9	Ppib
4.30094e-101	0.344186	0.609	0.296	1.08629e-96	9	Plcb1
7.45768e-101	0.332438	0.652	0.327	1.88359e-96	9	Gng5
7.62367e-101	0.339151	0.698	0.371	1.92551e-96	9	Lrrc58
2.56815e-99	0.301513	0.998	0.993	6.48638e-95	9	Rpl5
2.61897e-99	0.365849	0.993	0.942	6.61472e-95	9	Auts2
4.62423e-99	0.319711	0.463	0.194	1.16794e-94	9	Qser1
6.61827e-99	0.331514	0.654	0.336	1.67158e-94	9	Chd9
5.85417e-98	0.28056	0.453	0.184	1.47859e-93	9	Coro2b
2.6756e-97	0.327315	0.964	0.929	6.75776e-93	9	Cox7a2l
8.71155e-97	0.328963	0.499	0.212	2.20028e-92	9	Cd63
1.86589e-95	0.313503	0.992	0.948	4.71267e-91	9	Foxg1
2.60062e-95	0.31064	0.435	0.182	6.56839e-91	9	Gtf2f2
4.40419e-95	0.302781	0.454	0.185	1.11237e-90	9	B3glct
3.28104e-94	0.335637	0.58	0.281	8.28692e-90	9	Syne2
3.50367e-94	0.363187	0.731	0.427	8.84922e-90	9	Phf20l1
2.58053e-93	0.406053	0.761	0.515	6.51764e-89	9	Cul1
1.37359e-92	0.375056	0.904	0.806	3.46927e-88	9	Itm2b
4.01714e-92	0.366466	0.832	0.619	1.01461e-87	9	Srrm4
5.62485e-92	0.342658	0.942	0.787	1.42067e-87	9	Pantr1
1.85181e-91	0.308432	0.58	0.283	4.67712e-87	9	Gm43843
2.61457e-91	0.317337	0.945	0.882	6.60362e-87	9	Rbx1
4.4269e-90	0.33754	0.582	0.297	1.1181e-85	9	Vps37b
4.881e-90	0.34708	0.742	0.447	1.23279e-85	9	Kat6b
5.48785e-90	0.32059	0.694	0.363	1.38607e-85	9	Afap1
9.95784e-90	0.299463	0.619	0.313	2.51505e-85	9	Itgb1
3.64377e-88	0.317101	0.619	0.333	9.20306e-84	9	Med22
7.22677e-87	0.291437	0.661	0.344	1.82527e-82	9	Sfrp1
1.9934e-86	0.268715	0.432	0.18	5.03474e-82	9	Tfdp2
2.52854e-86	0.27369	0.39	0.154	6.38632e-82	9	Nab1
5.17764e-86	0.314543	0.559	0.281	1.30772e-81	9	Fmnl2
1.41447e-85	0.269535	1	0.998	3.57252e-81	9	Rpl35a
2.29463e-85	0.305581	0.595	0.311	5.79556e-81	9	Phc2
3.03664e-84	0.286931	0.984	0.977	7.66965e-80	9	Hnrnpab
1.99145e-83	0.286146	0.568	0.286	5.02981e-79	9	Numa1
2.70569e-83	0.300109	0.503	0.233	6.83375e-79	9	Cdh10
3.77675e-83	0.28136	0.468	0.214	9.53893e-79	9	Mta2
6.24511e-83	0.258755	0.444	0.196	1.57733e-78	9	Rbpj
2.58858e-82	0.300078	0.96	0.923	6.53798e-78	9	Map1lc3b
4.8778e-82	0.286326	0.503	0.239	1.23199e-77	9	Fam114a2
8.70645e-81	0.317491	0.638	0.357	2.19899e-76	9	Vezf1
1.89059e-79	0.266055	0.488	0.227	4.77506e-75	9	Arhgef2
3.25513e-79	0.261308	0.994	0.988	8.22148e-75	9	Hnrnpa0
1.56361e-78	0.320751	0.632	0.365	3.94921e-74	9	Ago1
1.76069e-78	0.338151	0.77	0.535	4.44697e-74	9	Rps27l
4.31592e-78	0.256846	0.998	0.991	1.09007e-73	9	Cirbp
5.68027e-77	0.399979	0.785	0.587	1.43467e-72	9	Mllt3
4.92711e-76	0.307302	0.623	0.345	1.24444e-71	9	Arhgap21
5.26861e-76	0.250058	0.998	0.994	1.33069e-71	9	Rpl4
1.37176e-74	0.275873	0.64	0.362	3.46465e-70	9	Anp32e
1.74902e-74	0.28033	0.516	0.262	4.41749e-70	9	Thtpa
1.85047e-74	0.291682	0.922	0.845	4.67374e-70	9	Kdm1a
1.50355e-73	0.253795	0.433	0.199	3.79752e-69	9	Wbp1
5.01371e-73	0.271605	0.973	0.96	1.26631e-68	9	Snrpe
8.98221e-73	0.405949	0.82	0.677	2.26864e-68	9	Cplx2
3.39823e-72	0.315385	0.737	0.488	8.58291e-68	9	Celsr2
4.70264e-72	0.375992	0.96	0.888	1.18775e-67	9	Nr2f1
2.28235e-71	0.295975	0.949	0.869	5.76453e-67	9	Tia1
3.12828e-71	0.253528	0.464	0.22	7.90111e-67	9	Creb1
1.16132e-70	0.303853	0.537	0.285	2.93314e-66	9	Chd2
2.60014e-70	0.332307	0.976	0.911	6.56717e-66	9	Ttc28
6.40748e-70	0.262111	0.606	0.318	1.61834e-65	9	Vcan
9.40577e-70	0.285418	0.48	0.241	2.37561e-65	9	Jarid2
4.19104e-69	0.311488	0.94	0.927	1.05853e-64	9	Mrfap1
1.95856e-68	0.293092	0.623	0.356	4.94672e-64	9	Eml5
3.61817e-67	0.283391	0.913	0.808	9.13842e-63	9	Gm3764
3.11037e-66	0.253584	0.504	0.257	7.85586e-62	9	Myo1b
3.68797e-66	0.304214	0.817	0.677	9.31471e-62	9	Ypel3
5.26348e-66	0.313604	0.836	0.688	1.3294e-61	9	Kif21a
1.65064e-65	0.28134	0.819	0.631	4.16903e-61	9	Rdx
6.2672e-64	0.258847	0.615	0.342	1.58291e-59	9	Gse1
1.5534e-62	0.253963	0.52	0.279	3.92343e-58	9	Polr2a
1.07087e-60	0.287432	0.857	0.761	2.7047e-56	9	Anp32a
2.25003e-60	0.265356	0.662	0.399	5.6829e-56	9	Nedd4l
1.12356e-59	0.275918	0.888	0.812	2.83779e-55	9	Smarcc1
6.78563e-59	0.262805	0.481	0.257	1.71385e-54	9	Emx1
4.93275e-58	0.261595	0.55	0.31	1.24586e-53	9	Nol4
8.11434e-58	0.289904	0.726	0.525	2.04944e-53	9	Midn
1.44354e-57	0.261428	0.891	0.821	3.64595e-53	9	Ube2i
1.27673e-56	0.274197	0.863	0.776	3.22464e-52	9	Sh3bgrl
2.15286e-56	0.286814	0.639	0.405	5.43748e-52	9	Nfyb
2.60931e-56	0.263116	0.898	0.825	6.59034e-52	9	Pbrm1
1.32749e-54	0.266853	0.857	0.745	3.35283e-50	9	Zmiz1
1.83781e-54	0.362105	0.687	0.51	4.64177e-50	9	Hmgn2
4.01889e-54	0.280638	0.739	0.547	1.01505e-49	9	Kdm6b
2.57864e-53	0.255346	0.951	0.905	6.51288e-49	9	Sfpq
3.64516e-53	0.274742	0.67	0.454	9.20658e-49	9	Smarca5
8.90163e-53	0.313585	0.502	0.304	2.24828e-48	9	Smarcd3
9.92006e-53	0.28578	0.768	0.619	2.50551e-48	9	Ccni
3.18517e-51	0.263164	0.8	0.687	8.04479e-47	9	Ube2r2
3.75189e-51	0.269395	0.784	0.647	9.47614e-47	9	Smarce1
7.77586e-51	0.560645	0.362	0.186	1.96395e-46	9	Egr1
7.01087e-48	0.255853	0.833	0.724	1.77074e-43	9	Paip2
1.9484e-47	0.260489	0.852	0.791	4.92106e-43	9	Rpl13a
2.49945e-44	0.260197	0.763	0.603	6.31285e-40	9	Txnrd1
5.88057e-44	0.289162	0.813	0.726	1.48525e-39	9	Hist3h2ba
3.74169e-43	0.256364	0.919	0.909	9.45038e-39	9	6330403K07Rik
1.16147e-41	0.274265	0.869	0.776	2.93354e-37	9	Plxna2
4.46932e-39	0.261382	0.523	0.349	1.12882e-34	9	Coro1c
2.65425e-257	0.627331	0.827	0.296	6.70383e-253	10	Nectin3
1.91136e-255	0.779546	1	0.912	4.82752e-251	10	Mef2c
2.62805e-233	0.693057	0.947	0.583	6.63767e-229	10	Macrod2
5.57302e-227	0.572541	0.869	0.34	1.40758e-222	10	Fam19a2
7.72782e-198	0.512465	0.742	0.281	1.95182e-193	10	Sla
6.67723e-184	0.328432	1	1	1.68647e-179	10	Eef1a1
1.33504e-183	0.417626	1	0.998	3.3719e-179	10	Tubb2b
7.27347e-178	0.577265	0.986	0.744	1.83706e-173	10	Pou3f1
1.31349e-176	0.564649	0.994	0.797	3.31749e-172	10	9130024F11Rik
2.26454e-176	0.448398	0.607	0.21	5.71954e-172	10	Ndrg1
1.42858e-173	0.423458	1	0.999	3.60817e-169	10	Tuba1a
6.00179e-163	0.430468	0.999	0.985	1.51587e-158	10	Nfix
1.35429e-162	0.367328	1	0.997	3.42053e-158	10	Tubb5
1.83024e-162	0.522336	0.974	0.823	4.62263e-158	10	Sobp
7.16253e-156	0.491986	0.982	0.787	1.80904e-151	10	Dab1
1.02209e-152	0.470632	0.859	0.463	2.58148e-148	10	Dok5
1.94339e-150	0.462068	0.908	0.497	4.90841e-146	10	Itpr1
8.88095e-150	0.430618	1	0.935	2.24306e-145	10	Zbtb18
2.22964e-149	0.494323	0.969	0.786	5.6314e-145	10	Cnr1
1.80802e-148	0.488066	0.981	0.76	4.56653e-144	10	Plxna4
5.85094e-146	0.471412	0.971	0.728	1.47777e-141	10	Satb2
1.04063e-145	0.413909	1	0.994	2.62833e-141	10	Stmn1
1.14675e-145	0.296243	1	1	2.89636e-141	10	Tpt1
4.85529e-145	0.330079	1	1	1.2263e-140	10	Rps3
9.63103e-145	0.308651	1	1	2.43251e-140	10	Rps5
2.42228e-142	0.482881	0.941	0.728	6.11795e-138	10	Abracl
4.60054e-142	0.308852	1	1	1.16196e-137	10	Rps8
8.41687e-142	0.449386	1	0.91	2.12585e-137	10	Ttc28
1.13163e-139	0.301108	1	1	2.85816e-135	10	Rplp0
2.56071e-138	0.469791	0.804	0.41	6.46758e-134	10	Khdrbs2
4.39191e-136	0.340314	0.511	0.174	1.10927e-131	10	Ccbe1
3.29339e-135	0.33715	1	0.992	8.31811e-131	10	Celf2
7.37388e-132	0.37002	0.747	0.323	1.86242e-127	10	Cux2
2.31021e-130	0.283709	1	1	5.8349e-126	10	Rps27a
2.6125e-128	0.376752	0.575	0.224	6.59838e-124	10	Prdm8
1.09213e-126	0.414058	1	0.891	2.7584e-122	10	Ptn
1.4944e-126	0.406129	0.992	0.872	3.7744e-122	10	Mpped1
3.93938e-126	0.278913	1	1	9.94969e-122	10	Rpsa
9.88382e-126	0.297925	0.999	0.998	2.49636e-121	10	Rpl3
1.37892e-124	0.430677	0.993	0.849	3.48274e-120	10	Arpp21
1.64929e-123	0.295591	1	1	4.16561e-119	10	Rpl37
3.01034e-123	0.326095	1	0.978	7.60322e-119	10	Basp1
8.9348e-122	0.286978	1	1	2.25666e-117	10	Rps11
3.01242e-121	0.320277	1	0.988	7.60848e-117	10	Ptms
4.27863e-120	0.436364	0.92	0.623	1.08065e-115	10	Ptprk
1.0533e-118	0.352517	1	0.956	2.66033e-114	10	Tubb3
1.95476e-118	0.267126	1	1	4.93714e-114	10	Rpl9
4.69554e-118	0.271559	1	1	1.18595e-113	10	Rpl13
2.50496e-117	0.266954	1	1	6.32678e-113	10	Rpl19
8.63983e-117	0.358718	1	0.949	2.18216e-112	10	Gpm6a
9.6148e-117	0.280951	1	0.999	2.42841e-112	10	Rps16
6.02139e-116	0.283714	1	0.999	1.52082e-111	10	Rps19
3.00172e-112	0.306955	1	0.993	7.58144e-108	10	Eef1b2
3.66945e-111	0.369448	0.996	0.915	9.26793e-107	10	Bzw2
1.74472e-108	0.338695	0.669	0.313	4.40663e-104	10	Ralyl
3.5483e-108	0.6473	0.987	0.942	8.96194e-104	10	Eif1b
8.88487e-108	0.313681	0.514	0.198	2.24405e-103	10	Slco3a1
1.29989e-107	0.311193	0.564	0.232	3.28314e-103	10	Dtx4
2.14771e-107	0.33892	0.629	0.284	5.42447e-103	10	Cdkl5
6.3915e-107	0.278997	1	0.996	1.6143e-102	10	Marcksl1
1.19709e-106	0.274553	1	1	3.02349e-102	10	Fau
2.11766e-106	0.259187	1	1	5.34858e-102	10	Rps20
9.34151e-106	0.299703	0.523	0.206	2.35938e-101	10	Mdga1
2.88013e-105	0.262506	1	1	7.27434e-101	10	Rps3a1
3.35835e-105	0.384379	0.932	0.719	8.48219e-101	10	Limch1
1.65245e-104	0.25266	1	1	4.17359e-100	10	Rpl11
5.22796e-103	0.286047	0.998	0.995	1.32043e-98	10	Rpl36a
5.47214e-103	0.272044	1	0.999	1.3821e-98	10	Rpl28
3.34191e-101	0.262387	1	1	8.44067e-97	10	Rps23
8.10193e-101	0.276043	1	0.999	2.0463e-96	10	Rps7
4.40645e-100	0.345138	0.739	0.361	1.11294e-95	10	Lrfn5
1.94191e-99	0.275968	1	0.999	4.90469e-95	10	Rps26
1.97285e-99	0.311289	0.653	0.297	4.98284e-95	10	Gm10862
8.07514e-99	0.389111	0.739	0.386	2.03954e-94	10	Nrip1
2.08639e-97	0.258653	1	0.999	5.2696e-93	10	Rps27
7.92067e-97	0.297283	0.539	0.228	2.00052e-92	10	Kctd4
1.33591e-96	0.270054	1	0.998	3.37411e-92	10	Rpl17
2.18645e-96	0.253386	1	1	5.52231e-92	10	Rpl18a
2.67692e-96	0.25032	1	1	6.7611e-92	10	Rps4x
5.52826e-95	0.250691	1	0.999	1.39627e-90	10	Rps13
4.99103e-94	0.272625	1	0.997	1.26059e-89	10	Rpl10
5.61986e-92	0.361862	0.931	0.736	1.41941e-87	10	Clmp
2.01033e-91	0.298656	1	0.94	5.0775e-87	10	Cd24a
4.86072e-91	0.31252	0.999	0.945	1.22767e-86	10	Nrep
5.85608e-89	0.335352	0.915	0.755	1.47907e-84	10	Tspan13
1.11932e-87	0.35771	0.9	0.742	2.82706e-83	10	Ptp4a1
1.02925e-86	0.297315	0.969	0.925	2.59959e-82	10	Eif3e
1.58709e-86	0.339984	0.702	0.371	4.00851e-82	10	Msra
4.11072e-86	0.313232	0.974	0.92	1.03825e-81	10	Serf1
5.51967e-86	0.281761	0.391	0.143	1.3941e-81	10	Fn1
6.34037e-86	0.329706	0.956	0.872	1.60139e-81	10	Ube2e3
8.32319e-86	0.285193	1	0.993	2.10219e-81	10	Tmsb10
1.08767e-85	0.269596	1	0.987	2.74712e-81	10	Sox4
5.42062e-85	0.302911	0.674	0.343	1.36909e-80	10	Fam124a
2.29171e-84	0.273548	0.482	0.203	5.78818e-80	10	B230216N24Rik
8.33889e-84	0.323152	0.991	0.873	2.10615e-79	10	Neurod2
1.35935e-83	0.288684	0.642	0.32	3.43331e-79	10	Bend5
2.7525e-83	0.377799	0.88	0.664	6.95198e-79	10	Gpr85
1.89959e-82	0.270853	0.998	0.973	4.7978e-78	10	Nme1
6.04968e-82	0.392202	0.881	0.765	1.52797e-77	10	Lmo4
5.43673e-81	0.261236	0.332	0.114	1.37315e-76	10	Gm37965
7.36473e-81	0.318104	0.905	0.682	1.86011e-76	10	Add2
1.49698e-80	0.25385	0.51	0.225	3.78093e-76	10	Fat4
4.23073e-80	0.292239	0.539	0.257	1.06856e-75	10	Cul4a
1.23018e-78	0.40605	0.903	0.743	3.10706e-74	10	Runx1t1
6.90085e-78	0.301651	0.76	0.436	1.74295e-73	10	Ube2ql1
4.50786e-77	0.292811	0.662	0.341	1.13855e-72	10	Clstn2
[truncated: 9,283 more rows]

## Sheet: cluster identity
2 cluster identity
Cluster	identity
0	Excitatory
1	Excitatory
2	Excitatory
3	Excitatory
4	Excitatory
5	Excitatory
6	Ependymal
7	Progenitor
8	Excitatory
9	Progenitor
10	Excitatory
11	IPC
12	Inhibitory
13	Excitatory
14	Ependymal
15	Inhibitory
16	Inhibitory
17	oRG
18	Excitatory
19	OPC
20	Excitatory
21	Excitatory
22	Progenitor
23	Excitatory
24	Inhibitory
25	Astrocyte
26	Excitatory
27	Excitatory
28	Excitatory
29	Excitatory
30	oRG
31	Progenitor
32	Endo
33	Microglia
34	Excitatory
35	Cajal-Retzius

## Sheet: Top15 marker gene of each neuro
3 Top15 marker gene of each neuronal culsters
p_val	avg_logFC	pct.1	pct.2	p_val_adj	cluster	gene
0.000000e+00	0.9357240	0.999	0.839	0.000000e+00	0	Ptn
0.000000e+00	0.8539230	1000	1000	0.000000e+00	0	mt-Rnr1
0.000000e+00	0.8404720	0.960	0.732	0.000000e+00	0	Igfbpl1
0.000000e+00	0.8151199	1000	0.975	0.000000e+00	0	Gpm6a
0.000000e+00	0.7526433	1000	1000	0.000000e+00	0	mt-Nd2
0.000000e+00	0.7386542	1000	0.983	0.000000e+00	0	mt-Nd3
0.000000e+00	0.7204784	1000	0.996	0.000000e+00	0	mt-Co1
0.000000e+00	0.7093656	0.999	0.976	0.000000e+00	0	mt-Nd5
0.000000e+00	0.6959523	1000	1000	0.000000e+00	0	mt-Nd4
0.000000e+00	0.6850631	1000	1000	0.000000e+00	0	mt-Rnr2
0.000000e+00	0.6586484	0.965	0.759	0.000000e+00	0	mt-Atp6
0.000000e+00	0.6143569	0.996	0.868	0.000000e+00	0	mt-Atp8
0.000000e+00	0.6015331	1000	1000	0.000000e+00	0	mt-Cytb
7.5407e-266	0.6236939	0.951	0.674	1.90455e-261	0	Ptprz1
2.12982e-158	0.6053681	0.743	0.572	5.37929e-154	0	Cntn2
0.000000e+00	15127456	0.948	0.100	0.000000e+00	1	Hs3st4
0.000000e+00	14667465	0.968	0.138	0.000000e+00	1	Tle4
0.000000e+00	13471211	0.978	0.375	0.000000e+00	1	Sox5
0.000000e+00	12366608	0.970	0.521	0.000000e+00	1	Nfia
0.000000e+00	11236046	0.951	0.264	0.000000e+00	1	Islr2
0.000000e+00	10880987	0.812	0.096	0.000000e+00	1	Foxp2
0.000000e+00	10447233	0.848	0.261	0.000000e+00	1	Akap7
0.000000e+00	10386968	0.882	0.240	0.000000e+00	1	Vcan
0.000000e+00	10262840	0.942	0.327	0.000000e+00	1	Adcy1
0.000000e+00	10075497	0.976	0.624	0.000000e+00	1	Neto2
0.000000e+00	0.9844212	0.823	0.064	0.000000e+00	1	Nxph3
0.000000e+00	0.9386561	0.877	0.393	0.000000e+00	1	Camk2n1
0.000000e+00	0.9363511	0.884	0.200	0.000000e+00	1	Ephb1
0.000000e+00	0.8792875	0.822	0.220	0.000000e+00	1	Kctd12
0.000000e+00	0.8788897	0.906	0.344	0.000000e+00	1	Nin
0.000000e+00	0.9164401	0.995	0.568	0.000000e+00	2	Rpsa-ps10
0.000000e+00	0.7059456	1000	0.985	0.000000e+00	2	Mef2c
0.000000e+00	0.5173077	0.795	0.261	0.000000e+00	2	Rpl14-ps1
9.28295e-295	0.5710984	0.765	0.330	2.34459e-290	2	Nectin3
3.8951e-292	0.5786783	0.899	0.497	9.83786e-288	2	Gucy1a3
1.02591e-268	0.5022141	0.850	0.413	2.59115e-264	2	Fam19a2
4.01659e-263	0.5026980	0.881	0.521	1.01447e-258	2	Dok5
6.10923e-254	0.5287692	0.600	0.215	1.54301e-249	2	Nwd2
2.18385e-226	0.5311095	0.526	0.181	5.51575e-222	2	Inhba
4.28452e-215	0.8145345	0.885	0.723	1.08214e-210	2	Lmo4
1.30468e-212	0.5650126	0.922	0.732	3.29523e-208	2	Pou3f1
1.95374e-205	0.4746748	0.891	0.604	4.93457e-201	2	Osbpl1a
5.70587e-203	0.4361176	0.462	0.157	1.44113e-198	2	Fn1
3.62016e-141	0.5865956	0.838	0.688	9.14343e-137	2	Foxp1
7.38852e-94	0.6442584	0.871	0.785	1.86612e-89	2	Syt4
0.000000e+00	10017372	0.921	0.429	0.000000e+00	3	Lpl
0.000000e+00	0.9700704	0.590	0.152	0.000000e+00	3	Rorb
0.000000e+00	0.9342908	0.735	0.174	0.000000e+00	3	Inhba
0.000000e+00	0.7845819	0.946	0.670	0.000000e+00	3	Rpl29
0.000000e+00	0.7013445	0.916	0.422	0.000000e+00	3	Fam19a2
0.000000e+00	0.6354344	0.700	0.219	0.000000e+00	3	Nwd2
0.000000e+00	0.5921835	0.627	0.176	0.000000e+00	3	Lhfp
0.000000e+00	0.5892296	1000	0.985	0.000000e+00	3	Mef2c
5.26273e-292	0.6918301	1000	0.847	1.32921e-287	3	Ptn
7.06874e-279	0.5701489	0.993	0.879	1.78535e-274	3	Cadm2
1.67852e-257	0.6195792	0.937	0.507	4.23944e-253	3	Gucy1a3
2.93455e-239	0.8798807	0.902	0.687	7.4118e-235	3	Foxp1
4.09317e-218	0.5757514	0.926	0.611	1.03381e-213	3	Osbpl1a
2.13697e-143	0.5829277	0.881	0.742	5.39735e-139	3	Pou3f1
7.01404e-65	0.5810347	0.859	0.789	1.77154e-60	3	Syt4
0.000000e+00	0.9132189	0.996	0.925	0.000000e+00	4	Eif1b
0.000000e+00	0.7277411	1000	0.909	0.000000e+00	4	Ttc28
2.7171e-292	0.6393506	0.996	0.794	6.86259e-288	4	Pou3f3
1.65448e-280	0.7202912	0.931	0.565	4.17873e-276	4	Cntn2
5.39332e-277	0.7619081	0.965	0.716	1.36219e-272	4	Pou3f2
8.92191e-277	0.7120745	0.995	0.583	2.25341e-272	4	Rpsa-ps10
1.86261e-272	0.5772386	0.996	0.909	4.70439e-268	4	Neurod2
3.38748e-262	0.6475975	0.992	0.742	8.55575e-258	4	Igfbpl1
5.97589e-254	0.5570148	1000	0.980	1.50933e-249	4	Gria2
8.45076e-242	0.6767326	0.949	0.674	2.13441e-237	4	Meis2
6.79244e-232	0.5770275	0.940	0.664	1.71557e-227	4	Csrp2
7.95805e-228	0.5759968	0.997	0.837	2.00997e-223	4	9130024F11Rik
1.67619e-210	0.5488244	0.982	0.927	4.23356e-206	4	Tsc22d1
1.11701e-209	0.5891485	1000	0.600	2.82123e-205	4	Xist
3.33652e-209	0.5716007	0.935	0.684	8.42704e-205	4	2610203C20Rik
0.000000e+00	12004273	1000	0.925	0.000000e+00	5	Eif1b
0.000000e+00	0.7178525	1000	0.911	0.000000e+00	5	Ttc28
1.05543e-274	0.8170270	0.984	0.718	2.6657e-270	5	Pou3f2
4.16236e-270	0.6365585	0.998	0.910	1.05129e-265	5	Neurod2
4.86707e-270	0.7420658	0.994	0.745	1.22927e-265	5	Igfbpl1
3.54793e-267	0.6894863	0.963	0.667	8.96101e-263	5	Csrp2
4.35462e-263	0.7210629	0.970	0.702	1.09985e-258	5	Pantr1
2.35204e-255	0.5793625	1000	0.957	5.94054e-251	5	Uba52
4.36945e-239	0.6676699	0.852	0.396	1.10359e-234	5	Hs6st2
1.24504e-229	0.5988940	0.991	0.797	3.14459e-225	5	Pou3f3
6.24712e-228	0.6691072	0.997	0.671	1.57784e-223	5	Rpl29
6.05442e-224	0.6112859	0.960	0.715	1.52916e-219	5	Abracl
1.62371e-214	0.5824320	0.999	0.839	4.101e-210	5	9130024F11Rik
2.65604e-209	0.5931731	0.944	0.593	6.70836e-205	5	Cux1
1.19977e-182	0.5761135	0.999	0.850	3.03026e-178	5	Ptn
0.000000e+00	0.8524093	0.998	0.671	0.000000e+00	6	Rpl29
0.000000e+00	0.6078995	1000	1000	0.000000e+00	6	Stmn1
1.20691e-285	0.9792954	0.982	0.725	3.04829e-281	6	Lmo4
3.3245e-256	0.6045119	1000	0.986	8.3967e-252	6	Mef2c
8.57416e-243	0.5540184	1000	0.957	2.16558e-238	6	Uba52
1.06778e-212	0.5320599	0.613	0.191	2.69688e-208	6	Nefl
7.75668e-205	0.5665697	0.911	0.537	1.95911e-200	6	Dok5
2.2389e-203	0.5614608	0.665	0.239	5.65479e-199	6	Nefm
5.17689e-188	0.7007930	0.921	0.742	1.30753e-183	6	Pou3f1
4.07805e-187	0.5613577	0.790	0.350	1.02999e-182	6	Nectin3
7.10887e-181	0.6136033	0.908	0.516	1.79549e-176	6	Gucy1a3
1.48081e-137	0.5095543	0.895	0.618	3.74008e-133	6	Osbpl1a
4.68364e-132	0.6823829	0.887	0.692	1.18295e-127	6	Foxp1
1.9555e-116	0.4976183	0.792	0.446	4.939e-112	6	Lpl
1.48981e-109	0.4766403	0.869	0.641	3.76281e-105	6	Macrod2
0.000000e+00	13424038	1000	1000	0.000000e+00	7	Gm42418
0.000000e+00	10675968	1000	1000	0.000000e+00	7	mt-Rnr1
4.38128e-278	0.9791478	0.999	0.984	1.10658e-273	7	mt-Nd3
5.91874e-268	0.9501850	0.922	0.459	1.4949e-263	7	Mir6236
1.631e-263	0.8864150	1000	1000	4.11942e-259	7	mt-Nd2
2.62106e-261	0.7968139	1000	1000	6.62e-257	7	mt-Nd4
1.34255e-246	0.7678653	1000	0.996	3.39088e-242	7	mt-Co1
9.3651e-226	0.7973824	1000	1000	2.36534e-221	7	mt-Nd1
2.46156e-215	0.7463147	1000	1000	6.21715e-211	7	mt-Rnr2
1.33443e-210	0.8778188	0.578	0.198	3.37038e-206	7	Nrxn3
1.16105e-199	0.7599042	1000	0.977	2.93247e-195	7	mt-Nd5
2.45615e-173	0.6507053	0.375	0.093	6.2035e-169	7	Maf
1.37504e-111	0.7370312	0.395	0.156	3.47293e-107	7	Gria1
1.31634e-109	0.6369992	0.994	0.771	3.32468e-105	7	mt-Atp6
1.43747e-31	0.6529010	0.452	0.392	3.63062e-27	7	Gm26917
0.000000e+00	19423130	0.425	0.069	0.000000e+00	8	Ccnd2
0.000000e+00	18665422	0.712	0.037	0.000000e+00	8	Adarb2
0.000000e+00	14674400	0.897	0.181	0.000000e+00	8	Nrxn3
0.000000e+00	13423683	0.731	0.054	0.000000e+00	8	Dlx1
0.000000e+00	13262254	0.758	0.043	0.000000e+00	8	Dlx6os1
0.000000e+00	12241831	0.726	0.080	0.000000e+00	8	Gad2
0.000000e+00	11846394	0.552	0.012	0.000000e+00	8	AC126673.2
0.000000e+00	11003753	0.693	0.092	0.000000e+00	8	Sox2ot
0.000000e+00	0.9229456	0.453	0.010	0.000000e+00	8	AC126673.1
0.000000e+00	0.7803501	0.505	0.081	0.000000e+00	8	Arx
0.000000e+00	0.7713497	0.403	0.011	0.000000e+00	8	Prox1
0.000000e+00	0.7652442	0.557	0.045	0.000000e+00	8	Gad1
0.000000e+00	0.7396772	0.383	0.044	0.000000e+00	8	Nr2f2
1.55217e-199	0.9601133	0.849	0.518	3.92032e-195	8	Btg1
4.44831e-199	0.8357187	0.927	0.496	1.12351e-194	8	Zbtb20
0.000000e+00	14451102	0.735	0.093	0.000000e+00	9	Scg2
0.000000e+00	13848566	0.982	0.522	0.000000e+00	9	Gucy1a3
0.000000e+00	0.6847985	0.604	0.052	0.000000e+00	9	Gm2694
2.39147e-298	17401704	0.807	0.244	6.04013e-294	9	Npy
1.17945e-273	0.7897271	0.745	0.203	2.97893e-269	9	Vsnl1
4.94941e-265	0.8304826	0.848	0.298	1.25007e-260	9	Plppr4
1.54314e-253	0.7936963	0.815	0.278	3.89751e-249	9	Gnb4
1.15643e-234	0.8452194	0.902	0.390	2.92078e-230	9	Gucy1b3
1.22096e-217	0.8186796	0.914	0.441	3.08379e-213	9	Pik3r1
5.51845e-165	0.7010780	0.926	0.618	1.3938e-160	9	Lsamp
1.68032e-159	0.7196793	0.819	0.433	4.24399e-155	9	Arhgap5
3.60924e-153	0.8933016	0.711	0.270	9.11585e-149	9	Cck
1.64167e-151	0.7643922	0.849	0.488	4.14637e-147	9	Cd47
1.53269e-120	10910248	0.916	0.790	3.8711e-116	9	Syt4
5.70961e-104	0.8994457	0.806	0.436	1.44208e-99	9	Nrgn
0.000000e+00	16526279	0.990	0.268	0.000000e+00	10	Bcl11b
0.000000e+00	14803748	0.873	0.094	0.000000e+00	10	Fam19a1
0.000000e+00	10461922	0.890	0.239	0.000000e+00	10	Rgma
0.000000e+00	10251384	0.871	0.177	0.000000e+00	10	Fezf2
0.000000e+00	0.9037916	0.524	0.059	0.000000e+00	10	Pcp4
0.000000e+00	0.8935471	0.692	0.027	0.000000e+00	10	Tcerg1l
4.01647e-222	13019961	0.720	0.210	1.01444e-217	10	S100a10
1.65037e-219	0.8807349	0.906	0.346	4.16834e-215	10	B3gat1
2.92047e-211	0.8735310	1000	0.978	7.37622e-207	10	Uchl1
1.69129e-187	0.9184848	0.998	0.948	4.2717e-183	10	Gap43
5.80995e-185	14325622	0.912	0.436	1.46742e-180	10	Nrgn
2.61659e-182	0.9451624	0.951	0.621	6.60872e-178	10	Bhlhe22
3.07427e-159	0.8966312	0.914	0.409	7.76467e-155	10	Rprm
2.43984e-153	0.8840666	0.461	0.097	6.16229e-149	10	Crym
1.43975e-139	11128700	0.935	0.761	3.63638e-135	10	Id2
0.000000e+00	21236053	0.994	0.125	0.000000e+00	11	Tshz2
1.88341e-207	0.9536102	0.923	0.361	4.75692e-203	11	Tshz3
1.30901e-173	10356470	0.697	0.204	3.30617e-169	11	Nefl
6.63808e-162	0.7016889	0.826	0.303	1.67658e-157	11	Camk4
8.38786e-130	0.6656197	0.830	0.350	2.11852e-125	11	Chst2
6.68241e-128	0.7228892	0.988	0.934	1.68778e-123	11	Ppp3ca
9.04806e-125	0.6852591	0.934	0.497	2.28527e-120	11	Gabra2
3.03461e-124	0.6201955	0.616	0.191	7.66451e-120	11	Grp
1.63922e-122	0.7884122	0.936	0.606	4.14018e-118	11	Rpsa-ps10
1.07628e-120	0.9443631	0.685	0.254	2.71835e-116	11	Nefm
4.74963e-118	0.6010551	0.788	0.314	1.19961e-113	11	Dpy19l1
5.32774e-111	0.5702957	0.797	0.348	1.34563e-106	11	Ppp1r14c
1.29704e-81	0.5797266	0.954	0.735	3.27593e-77	11	Lmo4
1.61553e-64	0.6247718	0.631	0.278	4.08034e-60	11	Cck
4.97775e-11	0.7026272	0.741	0.768	1.25723e-06	11	Id2
0.000000e+00	14518916	0.774	0.091	0.000000e+00	12	Etv1
1.13285e-280	16202154	0.990	0.218	2.86125e-276	12	Tle4
7.95568e-280	11742748	0.949	0.185	2.00937e-275	12	Fezf2
4.97704e-160	0.9767331	0.912	0.276	1.25705e-155	12	Kctd12
1.83561e-158	10072017	0.889	0.253	4.6362e-154	12	Cxxc4
8.06323e-127	10163159	0.980	0.433	2.03653e-122	12	Sox5
1.49506e-116	11285162	0.831	0.282	3.77608e-112	12	Bcl11b
1.74365e-104	0.7933718	0.916	0.368	4.40394e-100	12	Tshz3
5.2924e-104	0.7947947	0.986	0.622	1.3367e-99	12	Dync1i1
3.75606e-97	10689659	0.895	0.417	9.48668e-93	12	Rprm
1.85456e-92	0.8242528	0.959	0.727	4.68405e-88	12	Ina
9.41348e-92	0.8977486	0.909	0.453	2.37756e-87	12	Chgb
1.80339e-87	0.8319919	0.936	0.544	4.55482e-83	12	Tmem108
9.9691e-80	0.8188690	0.551	0.145	2.5179e-75	12	Tshz2
1.3411e-57	18135519	0.605	0.262	3.38723e-53	12	Npy
0.000000e+00	11295446	0.784	0.083	0.000000e+00	13	Rprml
4.20626e-289	0.8460537	0.643	0.059	1.06238e-284	13	Fxyd7
1.35793e-271	10342088	0.593	0.054	3.42972e-267	13	Cryab
5.17153e-265	13295408	0.647	0.066	1.30617e-260	13	Pcp4
4.06844e-226	10578453	0.855	0.139	1.02757e-221	13	Nxph3
1.66368e-208	11967972	0.950	0.184	4.20196e-204	13	Hs3st4
5.12948e-165	10474425	0.959	0.221	1.29555e-160	13	Tle4
3.31803e-144	12283099	0.519	0.074	8.38034e-140	13	Snhg11
3.41596e-137	11874589	0.888	0.303	8.6277e-133	13	Snca
9.41494e-113	10697839	0.884	0.362	2.37793e-108	13	Sncb
2.68217e-99	10579603	0.975	0.792	6.77435e-95	13	Ndn
5.69131e-78	0.9090229	0.909	0.441	1.43745e-73	13	Camk2n1
7.85429e-76	0.8452248	0.996	0.949	1.98376e-71	13	Gap43
5.58502e-72	12713135	0.730	0.282	1.41061e-67	13	Cck
8.97514e-69	0.9453474	0.900	0.661	2.26685e-64	13	Olfm1
2.24323e-279	27742722	1000	0.121	5.66574e-275	14	Nr4a2
1.45967e-243	0.8406533	0.656	0.048	3.6867e-239	14	Akap13
4.73354e-240	24701991	0.742	0.065	1.19555e-235	14	Fst
1.13943e-221	0.9588848	0.808	0.083	2.87786e-217	14	Samd5
4.2505e-198	13865096	0.881	0.113	1.07355e-193	14	Scg2
7.00608e-165	0.7738315	0.762	0.097	1.76952e-160	14	Sergef
2.54726e-138	0.8862080	0.715	0.101	6.4336e-134	14	Sv2b
1.26304e-86	16329895	0.881	0.296	3.19006e-82	14	Gnb4
5.64401e-74	10992939	0.675	0.160	1.42551e-69	14	1500009L16Rik
1.69751e-72	0.9553191	0.907	0.333	4.28739e-68	14	Plcb1
3.87647e-68	10403318	0.987	0.867	9.79079e-64	14	Nr2f1
2.26397e-53	0.9090693	1000	0.937	5.7181e-49	14	Nnat
2.09472e-48	0.8723971	0.967	0.918	5.29063e-44	14	Enc1
1.10279e-44	0.7485165	0.828	0.334	2.78532e-40	14	Pcsk2
7.34766e-12	0.8447298	0.828	0.741	1.8558e-07	14	Lmo4
0.000000e+00	36468591	1000	0.036	0.000000e+00	15	Nts
3.76577e-141	0.8832729	0.649	0.071	9.5112e-137	15	Pde1a
1.01685e-87	12778892	0.978	0.286	2.56826e-83	15	Bcl11b
3.36886e-83	0.7823927	0.642	0.105	8.50873e-79	15	Crym
1.63094e-81	12241310	0.896	0.227	4.11928e-77	15	Tle4
1.01106e-80	11747489	0.970	0.337	2.55365e-76	15	Islr2
2.55756e-54	12091453	0.567	0.125	6.45963e-50	15	Nr4a2
1.3345e-48	0.9518267	0.970	0.662	3.37055e-44	15	Neto2
7.65788e-48	0.9271357	1000	0.836	1.93415e-43	15	Opcml
2.1642e-46	0.7703314	0.634	0.179	5.46613e-42	15	Prkcb
1.82965e-45	0.7352586	0.881	0.360	4.62114e-41	15	B3gat1
3.90932e-45	0.7672098	0.836	0.295	9.87378e-41	15	Lmo3
5.37787e-42	10703094	0.582	0.149	1.35829e-37	15	Tshz2
4.59306e-38	0.7353431	0.925	0.497	1.16007e-33	15	Xpr1
4.48513e-27	0.8262761	0.828	0.445	1.13281e-22	15	Camk2n1
0.000000e+00	11817160	0.761	0.010	0.000000e+00	16	Zfhx3
9.11935e-163	12421156	0.261	0.003	2.30327e-158	16	Ebf1
1.26709e-141	0.8989221	0.739	0.034	3.20029e-137	16	Gpr88
2.92828e-81	0.9969571	0.696	0.051	7.39597e-77	16	Sp9
3.29639e-46	0.8647965	0.848	0.116	8.3257e-42	16	Gad2
2.3709e-36	16840019	1000	0.290	5.98819e-32	16	Bcl11b
3.15851e-23	15855967	1000	0.704	7.97745e-19	16	Foxp1
1.61958e-19	13894911	1000	0.695	4.09057e-15	16	Meis2
1.46902e-16	0.9554736	0.870	0.356	3.7103e-12	16	Pde10a
3.59914e-16	10197003	1000	0.920	9.09035e-12	16	Meg3
5.89369e-13	0.8777577	0.848	0.365	1.48857e-08	16	Gnal
6.70797e-13	0.8566906	0.652	0.176	1.69423e-08	16	Foxp2
1.17219e-09	10261785	0.913	0.520	2.96061e-05	16	Zbtb20
2.59791e-08	0.8657892	0.913	0.541	0.000656156	16	Gucy1a3
0.00905291	0.8708017	0.304	0.081	228.649	16	Snhg11

## Sheet: neuronal cluster indentity
4 neuronal cluster indentity
cluster	identity
0	Subiculum
1	Layer 6
2	Layer 2/3
3	Layer 4
4	Layer 2/3
5	Layer 2/3
6	Layer 5
7	Inhibitory
8	Inhibitory
9	Medulla
10	Layer 5
11	Layer 5
12	Layer 5
13	Layer 6
14	Layer 6
15	Layer 6
16	Striatum
